# Supplementary material for: The Glycosyltransferase Pathway: An Integrated Analysis of the Cell Metabolome
Source: Metabolites. 2022 Oct 21;12(10):1006. doi: 10.3390/metabo12101006 (PMC9609030; doi:10.3390/metabo12101006)
Supplement: Supplementary file 1 [file metabolites-12-01006-s001.zip]

Archive with 3 entries (3 files):
- Supplementary_Metabolites-1956236/Metabolites_SupplInfo_20221017.pdf
- Supplementary_Metabolites-1956236/YAD_Table_S2_20221017.xlsx
- Supplementary_Metabolites-1956236/YAD_Table_S3_20220915.xlsx
