# Supplementary material for: The Glycosyltransferase Pathway: An Integrated Analysis of the Cell Metabolome
Source: Metabolites. 2022 Oct 21;12(10):1006. doi: 10.3390/metabo12101006 (PMC9609030; doi:10.3390/metabo12101006)
Supplement: Supplementary file 1 [file metabolites-12-01006-s001.zip › Supplementary_Metabolites-1956236/YAD_Table_S2_20221017.xlsx]

## Sheet: Table S2
Table S2: Levels of measured metabolites in UGT-expressing cells relative to controls
									Fold Change relative to control cells
Super Pathway	Sub Pathway	Biochemical Name	Platform	Comp ID	KEGG	HMDB	PUBCHEM	X	UGT1A1 Enzyme	Alt. UGT1A1	Enz.+Alt UGT1A1	UGT2B7 Enzyme	Alt. UGT2B7	Enz.+Alt UGT2B7	X	Significance
Amino Acid	Glycine, Serine and Threonine Metabolism	glycine	LC/MS pos early	58	C00037	HMDB00123	750		1.05	0.91	1.14	0.9	1.01	0.96		Higher than controls; P≤0.05
Amino Acid	Glycine, Serine and Threonine Metabolism	N-acetylglycine	LC/MS pos early	27710		HMDB00532	10972		1.05	1.07	1.15	0.86	0.88	0.88		Higher than controls; P≤0.1
Amino Acid	Glycine, Serine and Threonine Metabolism	sarcosine	LC/MS pos early	1516	C00213	HMDB00271	1088		0.99	1.02	1.12	0.63	0.73	0.74		Lower than controls; P≤0.05
Amino Acid	Glycine, Serine and Threonine Metabolism	dimethylglycine	LC/MS pos early	5086	C01026	HMDB00092	673		1.09	1.11	1.23	1.02	0.99	0.92		Lower than controls; P≤0.1
Amino Acid	Glycine, Serine and Threonine Metabolism	betaine	LC/MS pos early	3141	C00719	HMDB00043	247		1.25	1.16	1.51	0.84	0.61	0.59
Amino Acid	Glycine, Serine and Threonine Metabolism	serine	LC/MS pos early	1648	C00065	HMDB00187	5951		0.96	0.99	1.08	0.93	1.09	1.01
Amino Acid	Glycine, Serine and Threonine Metabolism	N-acetylserine	LC/MS pos early	37076		HMDB02931	65249		1.07	0.9	1.31	1.08	1.19	1.11
Amino Acid	Glycine, Serine and Threonine Metabolism	threonine	LC/MS pos early	1284	C00188	HMDB00167	6288		1.01	0.93	1.11	0.77	1.12	1.08
Amino Acid	Glycine, Serine and Threonine Metabolism	N-acetylthreonine	LC/MS neg	33939			152204		1.08	0.94	1.13	1.23	1.29	1.25
Amino Acid	Alanine and Aspartate Metabolism	alanine	LC/MS pos early	1126	C00041	HMDB00161	5950		0.93	1.05	1.12	0.74	1.1	1.07
Amino Acid	Alanine and Aspartate Metabolism	N-acetylalanine	LC/MS neg	1585	C02847	HMDB00766	88064		0.97	0.84	0.93	1.1	1.34	1.2
Amino Acid	Alanine and Aspartate Metabolism	aspartate	LC/MS pos early	443	C00049	HMDB00191	5960		0.86	0.76	0.85	1.05	1.68	1.59
Amino Acid	Alanine and Aspartate Metabolism	N-acetylaspartate (NAA)	LC/MS polar	22185	C01042	HMDB00812	65065		0.81	0.98	0.83	1.03	1.79	1.43
Amino Acid	Alanine and Aspartate Metabolism	asparagine	LC/MS pos early	512	C00152	HMDB00168	6267		0.97	1	0.96	0.89	1.01	0.98
Amino Acid	Alanine and Aspartate Metabolism	N-acetylasparagine	LC/MS pos early	33942		HMDB06028	99715		1.11	0.99	1.28	1.04	1.04	1.05
Amino Acid	Glutamate Metabolism	glutamate	LC/MS pos early	57	C00025	HMDB00148	611		0.97	0.99	0.97	1.17	1.15	1.13
Amino Acid	Glutamate Metabolism	glutamine	LC/MS pos early	53	C00064	HMDB00641	5961		0.99	0.9	1.01	1.04	1.32	1.24
Amino Acid	Glutamate Metabolism	N-acetylglutamate	LC/MS pos early	15720	C00624	HMDB01138	70914		0.93	1.2	1.17	1.08	0.96	0.92
Amino Acid	Glutamate Metabolism	N-acetylglutamine	LC/MS polar	33943	C02716	HMDB06029	182230		1.36	1.05	1.33	1.07	1.17	1.01
Amino Acid	Glutamate Metabolism	4-hydroxyglutamate	LC/MS pos early	40499	C03079	HMDB01344	439902		1.18	1.18	1.36	0.95	1.24	1.17
Amino Acid	Glutamate Metabolism	glutamate, gamma-methyl ester	LC/MS pos early	33487		HMDB61715	68662		0.81	0.85	0.99	1.56	1.42	1.38
Amino Acid	Glutamate Metabolism	pyroglutamine*	LC/MS pos early	46225			134508		1.39	1.16	1.67	0.99	0.76	0.77
Amino Acid	Glutamate Metabolism	N-acetyl-aspartyl-glutamate (NAAG)	LC/MS pos early	35665	C12270	HMDB01067	5255		0.64	0.9	0.85	1.08	2.19	1.76
Amino Acid	Glutamate Metabolism	beta-citrylglutamate	LC/MS neg	54923	C20775		72715786		0.91	1.02	0.98	0.99	1.36	1.2
Amino Acid	Glutamate Metabolism	gamma-aminobutyrate (GABA)	LC/MS pos early	1416	C00334	HMDB00112	119		0.45	0.33	0.35	0.58	1.8	2.23
Amino Acid	Glutamate Metabolism	carboxyethyl-GABA	LC/MS pos early	40007		HMDB02201	2572		0.93	0.93	0.76	1.05	1.42	1.03
Amino Acid	Glutamate Metabolism	S-1-pyrroline-5-carboxylate	LC/MS pos early	42370	C04322	HMDB01301	1196		1.49	0.7	1.39	1.54	0.72	0.65
Amino Acid	Histidine Metabolism	histidine	LC/MS neg	59	C00135	HMDB00177	6274		1.02	0.99	1.13	0.96	1	0.9
Amino Acid	Histidine Metabolism	1-methylhistidine	LC/MS pos early	30460	C01152	HMDB00001	92105		1.16	0.99	1.37	0.81	0.92	0.88
Amino Acid	Histidine Metabolism	3-methylhistidine	LC/MS neg	15677	C01152	HMDB00479	64969		1.04	1.05	1.22	1.05	1.02	0.91
Amino Acid	Histidine Metabolism	N-acetylhistidine	LC/MS pos early	33946	C02997	HMDB32055	75619		0.83	0.89	0.91	1.37	1.47	1.43
Amino Acid	Histidine Metabolism	imidazole propionate	LC/MS pos early	40730		HMDB02271	70630		1.28	1.01	1.63	0.97	0.77	0.75
Amino Acid	Histidine Metabolism	imidazole lactate	LC/MS pos early	15716	C05568	HMDB02320	440129		1.57	1.28	2.18	0.84	0.56	0.54
Amino Acid	Histidine Metabolism	carnosine	LC/MS pos early	1768	C00386	HMDB00033	439224		0.59	0.55	0.99	0.98	2.3	1.74
Amino Acid	Histidine Metabolism	1-methylimidazoleacetate	LC/MS pos early	32350	C05828	HMDB02820	75810		1.05	1.04	1.07	0.98	1.12	0.77
Amino Acid	Histidine Metabolism	4-imidazoleacetate	LC/MS pos early	32349	C02835	HMDB02024	96215		0.89	1.23	1.09	0.93	0.95	0.78
Amino Acid	Lysine Metabolism	lysine	LC/MS pos early	1301	C00047	HMDB00182	5962		1.22	0.85	1.12	1.11	1.06	0.99
Amino Acid	Lysine Metabolism	N6-acetyllysine	LC/MS pos early	36752	C02727	HMDB00206	92832		1.62	0.92	1.11	1.1	0.72	0.66
Amino Acid	Lysine Metabolism	N6,N6,N6-trimethyllysine	LC/MS pos early	1498	C03793	HMDB01325	440120		1.11	1.07	1.19	0.86	1.22	1.03
Amino Acid	Lysine Metabolism	5-(galactosylhydroxy)-L-lysine	LC/MS pos early	43582					0.96	0.64	0.56	2.02	1.67	1.72
Amino Acid	Lysine Metabolism	saccharopine	LC/MS pos early	1495	C00449	HMDB00279	160556		1.09	0.97	0.37	0.4	0.48	0.32
Amino Acid	Lysine Metabolism	2-aminoadipate	LC/MS pos early	6146	C00956	HMDB00510	469		0.6	0.76	0.24	0.51	1.34	1.19
Amino Acid	Lysine Metabolism	glutarate (pentanedioate)	LC/MS polar	396	C00489	HMDB00661	743		0.63	0.79	0.34	0.73	1.4	0.94
Amino Acid	Lysine Metabolism	pipecolate	LC/MS pos early	1444	C00408	HMDB00070	849		1.05	0.88	1.15	0.93	1.02	0.91
Amino Acid	Lysine Metabolism	6-oxopiperidine-2-carboxylate	LC/MS pos early	43231		HMDB61705	3014237		0.64	0.71	0.41	0.81	2.3	1.59
Amino Acid	Lysine Metabolism	N-acetyl-cadaverine	LC/MS pos early	43530		HMDB02284	189087		1.76	2.96	4.06	0.55	0.43	0.34
Amino Acid	Lysine Metabolism	5-aminovalerate	LC/MS pos early	18319	C00431	HMDB03355	138		1.16	0.96	1.08	1.34	1.05	1.03
Amino Acid	Phenylalanine and Tyrosine Metabolism	phenylalanine	LC/MS pos early	64	C00079	HMDB00159	6140		1.04	1	1.12	0.97	1	0.94
Amino Acid	Phenylalanine and Tyrosine Metabolism	N-acetylphenylalanine	LC/MS neg	33950	C03519	HMDB00512	74839		1.47	1.32	1.69	0.66	0.58	0.58
Amino Acid	Phenylalanine and Tyrosine Metabolism	phenyllactate (PLA)	LC/MS neg	22130	C05607	HMDB00779	3848		1.36	0.96	1.11	0.81	0.73	0.68
Amino Acid	Phenylalanine and Tyrosine Metabolism	tyrosine	LC/MS pos early	1299	C00082	HMDB00158	6057		1.02	0.98	1.1	0.98	0.97	0.95
Amino Acid	Phenylalanine and Tyrosine Metabolism	4-hydroxyphenylpyruvate	LC/MS neg	1669	C01179	HMDB00707	979		1.11	1.13	1.36	0.8	1.85	1.22
Amino Acid	Phenylalanine and Tyrosine Metabolism	3-(4-hydroxyphenyl)lactate	LC/MS neg	32197	C03672	HMDB00755	9378		1.53	0.98	1.37	0.99	0.51	0.54
Amino Acid	Phenylalanine and Tyrosine Metabolism	phenol sulfate	LC/MS neg	32553	C02180	HMDB60015	74426		1.24	1.73	1.19	1.75	1.13	0.96
Amino Acid	Phenylalanine and Tyrosine Metabolism	p-cresol sulfate	LC/MS neg	36103		HMDB11635	4615423		1.26	1.23	1.23	1.59	1.03	0.92
Amino Acid	Phenylalanine and Tyrosine Metabolism	o-cresol sulfate	LC/MS neg	36845			11615528		1.28	1.97	1.45	1.97	0.94	0.69
Amino Acid	Phenylalanine and Tyrosine Metabolism	3-methoxytyrosine	LC/MS pos early	12017		HMDB01434	1670		0.85	0.83	1.07	0.88	0.9	0.92
Amino Acid	Phenylalanine and Tyrosine Metabolism	O-methyltyrosine	LC/MS pos early	37451		HMDB14903	76957		1.46	1.56	1.74	1.16	0.82	0.75
Amino Acid	Tryptophan Metabolism	tryptophan	LC/MS pos early	54	C00078	HMDB00929	6305		1.04	0.99	1.14	1	0.96	0.91
Amino Acid	Tryptophan Metabolism	3-indoxyl sulfate	LC/MS neg	27672		HMDB00682	10258		1.24	1.16	1.18	1.62	1.43	1.1
Amino Acid	Tryptophan Metabolism	indolelactate	LC/MS neg	18349	C02043	HMDB00671	92904		1.09	0.75	1.05	0.89	0.78	0.62
Amino Acid	Tryptophan Metabolism	indoleacetate	LC/MS neg	27513	C00954	HMDB00197	802		1	0.83	1.13	1.75	2.17	1.6
Amino Acid	Tryptophan Metabolism	kynurenine	LC/MS pos early	15140	C00328	HMDB00684	161166		1.17	1.19	1.51	0.81	0.78	0.77
Amino Acid	Tryptophan Metabolism	kynurenate	LC/MS neg	1417	C01717	HMDB00715	3845		1.1	0.97	1.04	1.35	1.37	1.28
Amino Acid	Tryptophan Metabolism	serotonin	LC/MS pos early	2342	C00780	HMDB00259	5202		0.99	0.79	0.65	0.36	1.34	1.06
Amino Acid	Tryptophan Metabolism	C-glycosyltryptophan	LC/MS neg	48782			10981970		0.92	0.71	0.57	1.54	3.06	2.46
Amino Acid	Leucine, Isoleucine and Valine Metabolism	leucine	LC/MS pos early	60	C00123	HMDB00687	6106		1.05	0.99	1.11	0.98	1.07	1
Amino Acid	Leucine, Isoleucine and Valine Metabolism	N-acetylleucine	LC/MS neg	1587	C02710	HMDB11756	70912		2.12	1.14	1.61	1.1	0.65	0.64
Amino Acid	Leucine, Isoleucine and Valine Metabolism	4-methyl-2-oxopentanoate	LC/MS neg	22116	C00233	HMDB00695	70		1.86	5.81	5.04	0.36	0.38	0.48
Amino Acid	Leucine, Isoleucine and Valine Metabolism	alpha-hydroxyisocaproate	LC/MS neg	22132	C03264	HMDB00746	83697		1.05	1.41	1.06	1	0.64	0.54
Amino Acid	Leucine, Isoleucine and Valine Metabolism	isovalerylglycine	LC/MS neg	35107		HMDB00678	546304		1.02	1.07	0.96	1.46	1.32	1.13
Amino Acid	Leucine, Isoleucine and Valine Metabolism	isovalerylcarnitine (C5)	LC/MS pos early	34407		HMDB00688	6426851		1	0.84	1.11	1.48	0.79	0.67
Amino Acid	Leucine, Isoleucine and Valine Metabolism	beta-hydroxyisovalerate	LC/MS polar	12129		HMDB00754	69362		0.72	0.77	0.82	1.68	1.14	0.98
Amino Acid	Leucine, Isoleucine and Valine Metabolism	isoleucine	LC/MS pos early	1125	C00407	HMDB00172	6306		1.05	1.01	1.15	0.99	1.04	0.99
Amino Acid	Leucine, Isoleucine and Valine Metabolism	N-acetylisoleucine	LC/MS neg	33967		HMDB61684	2802421		2.21	1.23	1.44	0.81	0.71	0.71
Amino Acid	Leucine, Isoleucine and Valine Metabolism	3-methyl-2-oxovalerate	LC/MS neg	15676	C00671	HMDB03736	47		1.78	5.5	5.37	0.47	0.48	0.49
Amino Acid	Leucine, Isoleucine and Valine Metabolism	alpha-hydroxyisovalerate	LC/MS polar	46537		HMDB00407	99823		1.43	1.95	1.91	1.09	0.64	0.47
Amino Acid	Leucine, Isoleucine and Valine Metabolism	2-methylbutyrylcarnitine (C5)	LC/MS pos early	45095		HMDB00378	6426901		0.92	1.12	0.97	0.94	0.63	0.53
Amino Acid	Leucine, Isoleucine and Valine Metabolism	2-methylbutyrylglycine	LC/MS neg	31928		HMDB00339	193872		1.46	0.81	0.92	1.61	1.35	1.13
Amino Acid	Leucine, Isoleucine and Valine Metabolism	tiglylcarnitine (C5:1-DC)	LC/MS pos early	35428		HMDB02366	22833596		1.68	1.67	1.46	0.85	0.55	0.45
Amino Acid	Leucine, Isoleucine and Valine Metabolism	3-hydroxy-2-ethylpropionate	LC/MS polar	32397		HMDB00396	188979		1.09	1	1.43	1.19	0.72	0.87
Amino Acid	Leucine, Isoleucine and Valine Metabolism	ethylmalonate	LC/MS polar	15765		HMDB00622	11756		0.5	0.59	0.66	1.42	2.31	2.29
Amino Acid	Leucine, Isoleucine and Valine Metabolism	methylsuccinate	LC/MS polar	15745		HMDB01844	10349		0.98	0.98	1.01	1.28	1.56	1.25
Amino Acid	Leucine, Isoleucine and Valine Metabolism	valine	LC/MS pos early	1649	C00183	HMDB00883	6287		1.06	0.97	1.2	0.89	0.98	0.91
Amino Acid	Leucine, Isoleucine and Valine Metabolism	N-acetylvaline	LC/MS neg	1591		HMDB11757	66789		1.38	0.94	1.2	1.06	1.14	1.07
Amino Acid	Leucine, Isoleucine and Valine Metabolism	3-methyl-2-oxobutyrate	LC/MS polar	44526	C00141	HMDB00019	49		1.79	5.92	5.03	0.42	0.46	0.38
Amino Acid	Leucine, Isoleucine and Valine Metabolism	isobutyrylcarnitine (C4)	LC/MS pos early	33441		HMDB00736	168379		0.7	0.7	1.1	0.54	0.83	0.85
Amino Acid	Leucine, Isoleucine and Valine Metabolism	3-hydroxyisobutyrate	LC/MS polar	1549	C06001	HMDB00336	87		0.62	0.77	0.83	1.29	1.56	1.3
Amino Acid	Leucine, Isoleucine and Valine Metabolism	2,3-dihydroxy-2-methylbutyrate	LC/MS polar	57547		HMDB29576	301941		1.68	0.81	1.24	2.82	1.66	1.63
Amino Acid	Methionine, Cysteine, SAM and Taurine Metabolism	methionine	LC/MS pos early	1302	C00073	HMDB00696	6137		1.09	1.02	1.16	0.9	1.03	0.93
Amino Acid	Methionine, Cysteine, SAM and Taurine Metabolism	N-acetylmethionine	LC/MS neg	1589	C02712	HMDB11745	448580		1.09	1.04	1.03	1.04	0.94	0.61
Amino Acid	Methionine, Cysteine, SAM and Taurine Metabolism	N-formylmethionine	LC/MS neg	2829	C03145	HMDB01015	439750		2.44	1.53	2.24	0.76	0.32	0.32
Amino Acid	Methionine, Cysteine, SAM and Taurine Metabolism	S-methylmethionine	LC/MS pos early	38127	C05319	HMDB38670	458		1.32	0.72	1.19	1.5	1.38	1.13
Amino Acid	Methionine, Cysteine, SAM and Taurine Metabolism	methionine sulfone	LC/MS pos early	44878			69961		1.28	0.96	1.47	0.69	0.94	0.88
Amino Acid	Methionine, Cysteine, SAM and Taurine Metabolism	methionine sulfoxide	LC/MS pos early	18374	C02989	HMDB02005	158980		1.61	1.57	1.94	0.6	0.64	0.67
Amino Acid	Methionine, Cysteine, SAM and Taurine Metabolism	N-acetylmethionine sulfoxide	LC/MS pos early	45428			193368		1.04	1.14	1.15	0.83	0.82	0.57
Amino Acid	Methionine, Cysteine, SAM and Taurine Metabolism	S-adenosylmethionine (SAM)	LC/MS pos early	15915	C00019	HMDB01185	34756		1.24	0.78	0.94	1.04	1.05	0.98
Amino Acid	Methionine, Cysteine, SAM and Taurine Metabolism	S-adenosylhomocysteine (SAH)	LC/MS neg	42382	C00021	HMDB00939	439155		1.25	0.7	0.72	1.99	1.44	1.36
Amino Acid	Methionine, Cysteine, SAM and Taurine Metabolism	homocysteine	LC/MS pos early	15128	C00155	HMDB00742	778		1.52	2.04	1.98	0.32	0.73	0.81
Amino Acid	Methionine, Cysteine, SAM and Taurine Metabolism	cystathionine	LC/MS pos early	15705	C02291	HMDB00099	439258		0.86	0.69	0.85	1.21	1.47	1.4
Amino Acid	Methionine, Cysteine, SAM and Taurine Metabolism	cysteine	LC/MS pos early	1868	C00097	HMDB00574	5862		1.54	0.83	1.28	4.16	0.87	0.92
Amino Acid	Methionine, Cysteine, SAM and Taurine Metabolism	N-acetylcysteine	LC/MS pos early	1586	C06809	HMDB01890	12035		1.27	0.96	1.71	1.87	0.88	0.74
Amino Acid	Methionine, Cysteine, SAM and Taurine Metabolism	S-methylcysteine	LC/MS pos early	39592		HMDB02108	24417		1.44	1.29	1.45	2.66	1.7	1.26
Amino Acid	Methionine, Cysteine, SAM and Taurine Metabolism	cystine	LC/MS polar	56	C00491	HMDB00192	67678		3.18	1.32	2.17	20.97	0.97	1.08
Amino Acid	Methionine, Cysteine, SAM and Taurine Metabolism	cysteine sulfinic acid	LC/MS pos early	37443	C00606	HMDB00996	109		2.47	0.59	1.2	2.17	1.73	1.42
Amino Acid	Methionine, Cysteine, SAM and Taurine Metabolism	hypotaurine	LC/MS pos early	590	C00519	HMDB00965	107812		0.84	0.85	0.81	0.79	1.54	1.53
Amino Acid	Methionine, Cysteine, SAM and Taurine Metabolism	taurine	LC/MS neg	2125	C00245	HMDB00251	1123		1.11	0.91	1.23	1.02	1.04	1.02
Amino Acid	Methionine, Cysteine, SAM and Taurine Metabolism	N-acetyltaurine	LC/MS neg	48187			159864		2.13	0.73	0.84	1.82	1.01	1.03
Amino Acid	Methionine, Cysteine, SAM and Taurine Metabolism	2-aminobutyrate	LC/MS pos early	42374	C02261	HMDB00650	439691		0.97	0.99	0.81	0.93	1.56	1.36
Amino Acid	Methionine, Cysteine, SAM and Taurine Metabolism	2-hydroxybutyrate/2-hydroxyisobutyrate	LC/MS polar	52281					1.05	0.95	1.4	1.16	1.07	1.14
Amino Acid	Methionine, Cysteine, SAM and Taurine Metabolism	3-sulfo-L-alanine	LC/MS polar	47089	C00506	HMDB02757	72886		1.02	0.65	0.73	1.69	2.7	1.71
Amino Acid	Urea cycle; Arginine and Proline Metabolism	arginine	LC/MS pos early	1638	C00062	HMDB00517	232		1.14	0.91	1.06	1.18	1.07	0.98
Amino Acid	Urea cycle; Arginine and Proline Metabolism	argininosuccinate	LC/MS pos early	15497	C03406	HMDB00052	828		1.05	0.77	1.03	1	1.16	1.11
Amino Acid	Urea cycle; Arginine and Proline Metabolism	urea	LC/MS pos early	1670	C00086	HMDB00294	1176		1.85	1.19	1.22	1.51	1.07	1.13
Amino Acid	Urea cycle; Arginine and Proline Metabolism	ornithine	LC/MS pos early	1493	C00077	HMDB03374	6262		1.14	0.72	1.05	0.73	0.94	0.89
Amino Acid	Urea cycle; Arginine and Proline Metabolism	citrulline	LC/MS pos early	2132	C00327	HMDB00904	9750		1.25	1.19	1.43	0.99	1.03	0.92
Amino Acid	Urea cycle; Arginine and Proline Metabolism	homoarginine	LC/MS pos early	22137	C01924	HMDB00670	9085		1.27	0.88	1.3	1.15	1.05	0.99
Amino Acid	Urea cycle; Arginine and Proline Metabolism	homocitrulline	LC/MS pos early	22138	C02427	HMDB00679	65072		1.28	1.02	1.46	0.74	0.81	0.79
Amino Acid	Urea cycle; Arginine and Proline Metabolism	proline	LC/MS pos early	1898	C00148	HMDB00162	145742		1.34	0.96	1.53	0.89	0.67	0.64
Amino Acid	Urea cycle; Arginine and Proline Metabolism	dimethylarginine (SDMA + ADMA)	LC/MS pos early	36808	C03626	HMDB01539	123831		0.99	1.13	0.87	0.73	0.91	0.68
Amino Acid	Urea cycle; Arginine and Proline Metabolism	N-acetylarginine	LC/MS pos early	33953	C02562	HMDB04620	67427		2.74	0.88	1.17	2.33	0.93	0.82
Amino Acid	Urea cycle; Arginine and Proline Metabolism	N-delta-acetylornithine	LC/MS pos early	43249			9920500		1.29	1.12	1.51	0.65	0.72	0.75
Amino Acid	Urea cycle; Arginine and Proline Metabolism	trans-4-hydroxyproline	LC/MS pos early	32306	C01157	HMDB00725	5810		1.14	1.12	1.27	0.81	1	0.98
Amino Acid	Urea cycle; Arginine and Proline Metabolism	pro-hydroxy-pro	LC/MS pos early	35127		HMDB06695	11673055		0.99	0.9	1.18	1.94	1.22	1.12
Amino Acid	Urea cycle; Arginine and Proline Metabolism	N-methylproline	LC/MS pos early	37431			557		1.03	1.11	1.17	0.99	0.8	0.81
Amino Acid	Urea cycle; Arginine and Proline Metabolism	N-monomethylarginine	LC/MS pos early	43586	C03884	HMDB29416	132862		0.89	0.9	0.7	0.72	0.93	0.67
Amino Acid	Creatine Metabolism	guanidinoacetate	LC/MS pos early	43802	C00581	HMDB00128	763		0.42	1.24	0.7	0.26	0.7	0.38
Amino Acid	Creatine Metabolism	creatine	LC/MS pos early	27718	C00300	HMDB00064	586		1.02	0.93	1.17	1.11	1.15	1.11
Amino Acid	Creatine Metabolism	creatinine	LC/MS pos early	513	C00791	HMDB00562	588		1.01	0.94	1.15	1.16	1.18	1.11
Amino Acid	Creatine Metabolism	creatine phosphate	LC/MS polar	33951	C02305	HMDB01511	587		0.71	1.07	2.65	1.17	4.16	3.48
Amino Acid	Polyamine Metabolism	putrescine	LC/MS pos early	1408	C00134	HMDB01414	1045		0.33	0.23	0.74	0.63	1.71	2.44
Amino Acid	Polyamine Metabolism	spermidine	LC/MS pos early	485	C00315	HMDB01257	1102		0.84	0.95	1.03	1.08	1.08	1.31
Amino Acid	Polyamine Metabolism	N(1)-acetylspermine	LC/MS pos early	32360	C02567	HMDB01186	916		2.94	0.92	1.63	0.11	0.29	0.3
Amino Acid	Polyamine Metabolism	N1,N12-diacetylspermine	LC/MS pos early	52987	C03413	HMDB02172	132680		5.86	1.53	2.86	0.07	0.15	0.14
Amino Acid	Polyamine Metabolism	5-methylthioadenosine (MTA)	LC/MS pos early	1419	C00170	HMDB01173	439176		1.37	0.87	1.19	1.23	1.17	1.14
Amino Acid	Polyamine Metabolism	N-acetylputrescine	LC/MS pos early	37496	C02714	HMDB02064	122356		0.52	0.28	0.96	0.48	1.07	1.4
Amino Acid	Polyamine Metabolism	4-acetamidobutanoate	LC/MS pos early	1558	C02946	HMDB03681	18189		1.21	1.24	1.28	1.19	0.9	0.92
Amino Acid	Guanidino and Acetamido Metabolism	1-methylguanidine	LC/MS pos early	48114	C02294	HMDB01522	10111		0.86	0.87	1.57	1.48	2.01	1.84
Amino Acid	Guanidino and Acetamido Metabolism	4-guanidinobutanoate	LC/MS pos early	15681	C01035	HMDB03464	500		1.05	1.29	1.17	0.72	0.87	0.89
Amino Acid	Glutathione Metabolism	glutathione, reduced (GSH)	LC/MS pos early	2127	C00051	HMDB00125	124886		0.93	0.82	0.94	0.9	1.17	1.17
Amino Acid	Glutathione Metabolism	glutathione, oxidized (GSSG)	LC/MS pos early	27727	C00127	HMDB03337	65359		0.99	1.03	1.65	2.32	3.04	3.01
Amino Acid	Glutathione Metabolism	cysteine-glutathione disulfide	LC/MS pos early	35159		HMDB00656	4247235		1.78	1.11	2.23	14.51	1.9	2.04
Amino Acid	Glutathione Metabolism	S-methylglutathione	LC/MS pos early	33944	C11347		3605667		0.94	1.04	1.44	1.1	1.79	1.77
Amino Acid	Glutathione Metabolism	cysteinylglycine	LC/MS pos early	35637	C01419	HMDB00078	439498		1.17	0.77	1.14	2.25	1.19	1.22
Amino Acid	Glutathione Metabolism	5-oxoproline	LC/MS neg	1494	C01879	HMDB00267	7405		1.2	0.9	1.25	2.14	1.16	1.14
Amino Acid	Glutathione Metabolism	ophthalmate	LC/MS pos early	34592		HMDB05765	7018721		0.48	0.74	1.89	0.21	1.27	1.25
Amino Acid	Glutathione Metabolism	S-nitrosoglutathione (GSNO)	LC/MS pos early	47127		HMDB04645	3514		1.41	1.73	2.23	1.15	2.47	1.67
Peptide	Gamma-glutamyl Amino Acid	gamma-glutamylcysteine	LC/MS pos early	1778	C00669	HMDB01049	842		1.55	1.12	1.18	3.82	0.87	0.91
Peptide	Gamma-glutamyl Amino Acid	gamma-glutamylglutamate	LC/MS pos early	36738	C05282	HMDB11737	92865		2.03	1.34	1.93	4.76	1.4	1.43
Peptide	Gamma-glutamyl Amino Acid	gamma-glutamylglutamine	LC/MS pos early	2730	C05283	HMDB11738	150914		1.94	1.35	1.49	9.51	2.18	1.92
Peptide	Gamma-glutamyl Amino Acid	gamma-glutamylglycine	LC/MS pos early	33949		HMDB11667	165527		1.09	0.92	1.29	2.27	1.3	1.26
Peptide	Gamma-glutamyl Amino Acid	gamma-glutamylhistidine	LC/MS pos early	18245			7017195		1.31	0.93	1.33	4.62	1.52	1.42
Peptide	Gamma-glutamyl Amino Acid	gamma-glutamylisoleucine*	LC/MS pos early	34456		HMDB11170	14253342		0.88	1.1	1.08	0.79	0.92	1.02
Peptide	Gamma-glutamyl Amino Acid	gamma-glutamylleucine	LC/MS pos early	18369		HMDB11171	151023		0.96	1.03	1.06	1.29	0.99	1
Peptide	Gamma-glutamyl Amino Acid	gamma-glutamyl-alpha-lysine	LC/MS pos early	55015			65254		1.47	0.86	1.27	5.65	2.12	1.93
Peptide	Gamma-glutamyl Amino Acid	gamma-glutamyl-epsilon-lysine	LC/MS pos early	33934		HMDB03869	7015685		1.9	0.75	1.22	2.99	1.66	1.64
Peptide	Gamma-glutamyl Amino Acid	gamma-glutamylmethionine	LC/MS pos early	44872		HMDB29155	7009567		1.74	1.29	1.04	4.16	1.28	1.23
Peptide	Gamma-glutamyl Amino Acid	gamma-glutamylphenylalanine	LC/MS pos early	33422		HMDB00594	111299		1.1	0.84	1.17	2.08	1.04	1.25
Peptide	Gamma-glutamyl Amino Acid	gamma-glutamylthreonine	LC/MS pos early	33364		HMDB29159	76078708		1.1	1.07	1.16	2.04	1.26	1.29
Peptide	Gamma-glutamyl Amino Acid	gamma-glutamyltyrosine	LC/MS neg	2734		HMDB11741	94340		1.22	0.53	0.95	3.73	1.43	1.68
Peptide	Gamma-glutamyl Amino Acid	gamma-glutamylvaline	LC/MS pos early	43829		HMDB11172	7015683		0.86	1.24	1.33	0.77	0.83	0.89
Peptide	Dipeptide	alanylleucine	LC/MS pos early	37093		HMDB28691	259583		0.42	0.37	0.3	0.56	1.18	0.85
Peptide	Dipeptide	glutaminylleucine	LC/MS pos early	42994		HMDB29153	18218208		0.48	0.43	0.41	0.56	1.39	1.12
Peptide	Dipeptide	glycylisoleucine	LC/MS pos early	36659		HMDB28844	88079		0.38	0.48	0.47	0.59	1.62	1.46
Peptide	Dipeptide	glycylleucine	LC/MS pos early	34398	C02155	HMDB00759	92843		0.77	0.77	0.69	0.67	1.29	1.03
Peptide	Dipeptide	glycylvaline	LC/MS pos early	18357		HMDB28854	97417		0.81	0.75	0.8	0.92	1.43	1.27
Peptide	Dipeptide	isoleucylglycine	LC/MS neg	40008		HMDB28907	342532		0.74	0.68	0.64	0.8	1.37	1.15
Peptide	Dipeptide	leucylalanine	LC/MS pos early	40010		HMDB28922	259321		0.87	0.65	0.61	0.98	1.48	1.32
Peptide	Dipeptide	leucylglycine	LC/MS pos early	40045		HMDB28929	79070		0.44	0.46	0.4	0.66	1.88	1.7
Peptide	Dipeptide	phenylalanylalanine	LC/MS pos early	41374			5488196		0.53	0.7	0.48	0.32	1.16	0.9
Peptide	Dipeptide	phenylalanylglycine	LC/MS pos early	41370		HMDB28995	98207		0.58	0.78	0.58	0.48	1.12	0.96
Peptide	Dipeptide	prolylglycine	LC/MS pos early	40703		HMDB11178	6426709		0.87	0.89	1.15	0.94	1.08	1.01
Peptide	Dipeptide	threonylphenylalanine	LC/MS neg	31530		HMDB29068	4099799		0.56	0.51	0.39	0.22	0.93	0.63
Peptide	Dipeptide	tryptophylglycine	LC/MS pos early	43028		HMDB29083	263471		0.68	1.03	0.85	0.41	1.19	0.92
Peptide	Dipeptide	tyrosylglycine	LC/MS neg	41375		HMDB29105	259323		0.68	0.6	0.59	0.73	1.92	1.96
Peptide	Dipeptide	valylglutamine	LC/MS pos early	42079		HMDB29125	5253209		0.25	0.56	0.22	0.5	1.84	1.54
Peptide	Dipeptide	valylglycine	LC/MS pos early	40475		HMDB29127	136487		0.55	0.43	0.5	0.62	1.52	1.53
Peptide	Dipeptide	valylleucine	LC/MS pos early	39994		HMDB29131	352039		0.49	0.47	0.45	0.58	1	0.83
Peptide	Dipeptide	leucylglutamine*	LC/MS pos early	48189		HMDB28927	4305457		0.56	0.54	0.35	0.69	1.4	1.29
Peptide	Acetylated Peptides	phenylacetylglycine	LC/MS neg	33945	C05598	HMDB00821	68144		1.24	0.93	1.04	1.56	0.89	1.01
Carbohydrate	Glycolysis, Gluconeogenesis, and Pyruvate Metabolism	glucose	LC/MS polar	20488	C00031	HMDB00122	79025		0.66	0.89	1.17	0.35	18.23	13.6
Carbohydrate	Glycolysis, Gluconeogenesis, and Pyruvate Metabolism	glucose 6-phosphate	LC/MS polar	31260	C00668	HMDB01401	5958		0.19	0.41	0.61	0.16	2.26	1.77
Carbohydrate	Glycolysis, Gluconeogenesis, and Pyruvate Metabolism	fructose-6-phosphate	LC/MS polar	12021	C05345	HMDB00124	69507		0.37	0.46	0.69	0.39	1.38	1.14
Carbohydrate	Glycolysis, Gluconeogenesis, and Pyruvate Metabolism	Isobar: fructose 1,6-diphosphate, glucose 1,6-diphosphate, myo-inositol 1,4 or 1,3-diphosphate	LC/MS neg	46896	C00354				0.08	0.25	0.52	0.38	2.13	2.13
Carbohydrate	Glycolysis, Gluconeogenesis, and Pyruvate Metabolism	dihydroxyacetone phosphate (DHAP)	LC/MS pos early	15522	C00111	HMDB01473	668		0.2	0.29	0.49	1.09	2.43	2.05
Carbohydrate	Glycolysis, Gluconeogenesis, and Pyruvate Metabolism	3-phosphoglycerate	LC/MS neg	1414	C00597	HMDB00807	724		0.2	0.55	0.84	0.27	2.5	1.85
Carbohydrate	Glycolysis, Gluconeogenesis, and Pyruvate Metabolism	phosphoenolpyruvate (PEP)	LC/MS neg	597	C00074	HMDB00263	1005		0.24	0.47	1.19	0.19	2	1.88
Carbohydrate	Glycolysis, Gluconeogenesis, and Pyruvate Metabolism	pyruvate	LC/MS polar	22250	C00022	HMDB00243	1060		1.28	0.77	1.54	1.05	1.09	1.21
Carbohydrate	Glycolysis, Gluconeogenesis, and Pyruvate Metabolism	lactate	LC/MS neg	527	C00186	HMDB00190	612		0.86	0.89	0.98	0.95	1.07	0.98
Carbohydrate	Glycolysis, Gluconeogenesis, and Pyruvate Metabolism	glycerate	LC/MS polar	1572	C00258	HMDB00139	752		0.68	0.71	0.91	0.92	1.33	1.1
Carbohydrate	Pentose Phosphate Pathway	6-phosphogluconate	LC/MS neg	15442	C00345	HMDB01316	91493		0.19	0.28	0.83	0.24	4.59	3.89
Carbohydrate	Pentose Phosphate Pathway	sedoheptulose-7-phosphate	LC/MS neg	35649	C05382	HMDB01068	616		0.54	0.66	0.86	0.62	1.06	1.01
Carbohydrate	Pentose Metabolism	ribose	LC/MS polar	1471	C00121	HMDB00283	5779		0.36	0.42	0.35	1.38	0.95	0.67
Carbohydrate	Pentose Metabolism	ribitol	LC/MS polar	15772	C00474	HMDB00508	6912		1.17	0.8	1.32	0.81	0.58	0.59
Carbohydrate	Pentose Metabolism	ribonate	LC/MS polar	27731	C01685	HMDB00867	5460677		0.85	0.74	1.01	1.75	1.81	1.37
Carbohydrate	Pentose Metabolism	arabitol/xylitol	LC/MS polar	48885	C01904		6912		0.76	1.27	1.09	1.01	0.8	0.8
Carbohydrate	Pentose Metabolism	arabonate/xylonate	LC/MS polar	48255					1.14	1	1.4	1.3	1	0.81
Carbohydrate	Disaccharides and Oligosaccharides	lactose	LC/MS polar	567	C00243	HMDB00186	84571		0.95	1.04	0.78	1.03	1.68	1.17
Carbohydrate	Fructose, Mannose and Galactose Metabolism	fructose	LC/MS polar	577	C00095	HMDB00660	5984		0.23	0.47	0.71	0.21	2.77	2.44
Carbohydrate	Fructose, Mannose and Galactose Metabolism	mannitol/sorbitol	LC/MS polar	46142	C00794	HMDB00247	5780		0.48	0.66	0.78	0.93	2.01	1.71
Carbohydrate	Fructose, Mannose and Galactose Metabolism	mannose-6-phosphate	LC/MS polar	1469	C00275	HMDB01078	439198		0.11	0.35	0.72	0.05	2.49	1.98
Carbohydrate	Fructose, Mannose and Galactose Metabolism	galactose 1-phosphate	LC/MS polar	15706	C00446	HMDB00645	123912		0.79	0.65	0.82	1.38	0.94	1.16
Carbohydrate	Fructose, Mannose and Galactose Metabolism	galactonate	LC/MS polar	27719	C00880	HMDB00565	128869		0.85	1.43	1.04	1.52	1.04	1.47
Carbohydrate	Nucleotide Sugar	UDP-glucose	LC/MS polar	32344	C00029	HMDB00286	8629		0.86	1.15	1.4	1.02	1.04	0.88
Carbohydrate	Nucleotide Sugar	UDP-galactose	LC/MS polar	15860	C00052	HMDB00302	18068		0.94	1.05	1.39	1.07	1.08	0.97		Higher than controls; P≤0.05
Carbohydrate	Nucleotide Sugar	UDP-glucuronate	LC/MS neg	2763	C00167	HMDB00935	17473		0.99	1.02	1.04	0.98	1.58	1.09		Higher than controls; P≤0.1
Carbohydrate	Nucleotide Sugar	guanosine 5'-diphospho-fucose	LC/MS neg	15903					1.52	1.19	1.22	1.31	0.98	0.79		Lower than controls; P≤0.05
Carbohydrate	Nucleotide Sugar	UDP-N-acetylglucosamine/galactosamine	LC/MS polar	46148					1.23	1.11	1.24	1.11	1.05	0.86		Lower than controls; P≤0.1
Carbohydrate	Nucleotide Sugar	cytidine 5'-monophospho-N-acetylneuraminic acid	LC/MS polar	36831	C00128	HMDB01176	448209		1.24	1.18	1.05	1.31	1.07	0.92
Carbohydrate	Nucleotide Sugar	glucuronate 1-phosphate*	LC/MS neg	52312	C04037 C01195 C05385	HMDB03976			0.48	0.57	0.85	1.1	1.93	1.73
Carbohydrate	Aminosugar Metabolism	glucuronate	LC/MS polar	15443	C00191	HMDB00127	444791		0.69	1	0.73	8.28	2.18	6.12
Carbohydrate	Aminosugar Metabolism	N-acetylglucosamine 6-phosphate	LC/MS polar	15107	C00357	HMDB02817	439219		0.82	0.61	0.61	0.86	1.13	0.96
Carbohydrate	Aminosugar Metabolism	N-acetyl-glucosamine 1-phosphate	LC/MS polar	15741	C04256	HMDB01367	440364		0.63	0.76	0.52	1.81	1.53	1.32
Carbohydrate	Aminosugar Metabolism	N-acetylneuraminate	LC/MS polar	32377	C00270	HMDB00230	439197		0.76	1	0.72	1.22	1.56	1.26
Carbohydrate	Aminosugar Metabolism	N-acetylglucosaminylasparagine	LC/MS pos early	48149	C04540	HMDB00489	123826		0.74	0.98	1.05	1.35	1.4	1.35
Carbohydrate	Aminosugar Metabolism	erythronate*	LC/MS polar	42420		HMDB00613	2781043		0.93	0.92	1.18	1.13	1.34	1.17
Carbohydrate	Aminosugar Metabolism	N-acetylglucosamine/N-acetylgalactosamine	LC/MS pos early	46539		HMDB00215	24139		1.56	1.67	1.92	1.44	1.04	0.96
Energy	TCA Cycle	citrate	LC/MS neg	1564	C00158	HMDB00094	311		1.34	1.6	2.42	0.99	1.87	2
Energy	TCA Cycle	aconitate [cis or trans]	LC/MS neg	46173	C00417	HMDB00072			1.04	1.3	2.21	0.76	2.07	2.18
Energy	TCA Cycle	isocitrate	LC/MS polar	12110	C00311	HMDB00193	1198		1.1	2.04	2.94	0.7	2.06	1.95
Energy	TCA Cycle	alpha-ketoglutarate	LC/MS polar	528	C00026	HMDB00208	51		1.19	2.5	1.5	0.53	0.77	0.68
Energy	TCA Cycle	succinylcarnitine (C4-DC)	LC/MS pos early	37058		HMDB61717	71464481		0.93	1.41	0.93	2.46	1.3	0.91
Energy	TCA Cycle	succinate	LC/MS polar	1437	C00042	HMDB00254	1110		1.11	1.07	1.52	0.94	0.77	0.75
Energy	TCA Cycle	fumarate	LC/MS polar	1643	C00122	HMDB00134	444972		0.85	0.94	1.09	0.69	1.31	1.1
Energy	TCA Cycle	malate	LC/MS polar	1303	C00149	HMDB00156	525		0.95	1.07	1.13	0.95	1.09	1.01
Energy	TCA Cycle	2-methylcitrate	LC/MS polar	37483	C02225	HMDB00379	439681		1.17	1.62	1.3	0.6	1.13	0.58
Energy	Oxidative Phosphorylation	acetylphosphate	LC/MS polar	15488	C00227	HMDB01494	186		0.67	0.71	0.76	1.1	1.78	1.56
Energy	Oxidative Phosphorylation	phosphate	LC/MS neg	42109	C00009	HMDB01429	1061		1.23	1.13	1.07	1.12	0.91	0.81
Lipid	Medium Chain Fatty Acid	heptanoate (7:0)	LC/MS neg	1644	C17714	HMDB00666	8094		1.34	1.22	1.53	0.72	1.28	0.97
Lipid	Medium Chain Fatty Acid	caprate (10:0)	LC/MS neg	1642	C01571	HMDB00511	2969		0.86	1.17	1.02	1.32	1.21	1.09
Lipid	Medium Chain Fatty Acid	laurate (12:0)	LC/MS neg	1645	C02679	HMDB00638	3893		0.91	1.2	0.86	1.25	0.87	0.8
Lipid	Medium Chain Fatty Acid	5-dodecenoate (12:1n7)	LC/MS neg	33968		HMDB00529	5312378		0.49	1.31	0.34	1.14	0.71	0.9
Lipid	Long Chain Fatty Acid	myristate (14:0)	LC/MS neg	1365	C06424	HMDB00806	11005		1.12	1.5	1.05	0.84	0.76	0.69
Lipid	Long Chain Fatty Acid	myristoleate (14:1n5)	LC/MS neg	32418	C08322	HMDB02000	5281119		0.47	1.8	0.96	0.97	1.31	1.14
Lipid	Long Chain Fatty Acid	pentadecanoate (15:0)	LC/MS neg	1361	C16537	HMDB00826	13849		1.21	0.83	0.84	1.13	0.96	1.01
Lipid	Long Chain Fatty Acid	palmitate (16:0)	LC/MS neg	1336	C00249	HMDB00220	985		1.17	0.96	0.89	0.88	0.78	0.74
Lipid	Long Chain Fatty Acid	palmitoleate (16:1n7)	LC/MS neg	33447	C08362	HMDB03229	445638		0.96	1.01	0.84	1.03	0.93	0.95
Lipid	Long Chain Fatty Acid	margarate (17:0)	LC/MS neg	1121		HMDB02259	10465		1.45	0.53	0.69	1.57	1.32	1.5
Lipid	Long Chain Fatty Acid	10-heptadecenoate (17:1n7)	LC/MS neg	33971		HMDB60038	5312435		1.67	0.64	0.8	1.5	0.91	0.89
Lipid	Long Chain Fatty Acid	stearate (18:0)	LC/MS neg	1358	C01530	HMDB00827	5281		1.18	0.8	0.94	1.28	1.2	1.19
Lipid	Long Chain Fatty Acid	nonadecanoate (19:0)	LC/MS neg	1356	C16535	HMDB00772	12591		1.34	0.59	0.77	2.01	1.47	1.54
Lipid	Long Chain Fatty Acid	10-nonadecenoate (19:1n9)	LC/MS neg	33972		HMDB13622	5312513		1.71	0.53	0.76	1.69	1	1
Lipid	Long Chain Fatty Acid	arachidate (20:0)	LC/MS neg	1118	C06425	HMDB02212	10467		1.44	0.66	0.85	1.65	1.31	1.28
Lipid	Long Chain Fatty Acid	eicosenoate (20:1)	LC/MS neg	33587	C16526	HMDB02231	5282768		1.35	0.84	0.96	1.18	0.89	0.89
Lipid	Long Chain Fatty Acid	behenate (22:0)*	LC/MS neg	12125	C08281	HMDB00944	8215		1.21	0.52	0.67	2.04	1.47	1.85
Lipid	Long Chain Fatty Acid	erucate (22:1n9)	LC/MS neg	1552	C08316	HMDB02068	5281116		1.21	0.84	0.92	1.31	1.06	1.02
Lipid	Long Chain Fatty Acid	nervonate (24:1n9)*	LC/MS neg	52674	C08323	HMDB02368	5281120		1.31	0.58	0.8	1.84	1.37	1.66
Lipid	Long Chain Fatty Acid	oleate/vaccenate (18:1)	LC/MS neg	52285					1.29	0.9	0.95	1.02	0.74	0.7
Lipid	Polyunsaturated Fatty Acid (n3 and n6)	eicosapentaenoate (EPA; 20:5n3)	LC/MS neg	18467	C06428	HMDB01999	446284		4.98	1.12	1.33	6.91	0.93	0.97
Lipid	Polyunsaturated Fatty Acid (n3 and n6)	docosapentaenoate (n3 DPA; 22:5n3)	LC/MS neg	32504	C16513	HMDB06528	6441454		2.98	0.73	0.8	4.61	1.13	1
Lipid	Polyunsaturated Fatty Acid (n3 and n6)	docosahexaenoate (DHA; 22:6n3)	LC/MS neg	44675	C06429	HMDB02183	445580		4.97	0.84	1.01	7.67	0.9	0.84
Lipid	Polyunsaturated Fatty Acid (n3 and n6)	linoleate (18:2n6)	LC/MS neg	1105	C01595	HMDB00673	5280450		1.3	0.78	0.66	1.86	1.27	1.13
Lipid	Polyunsaturated Fatty Acid (n3 and n6)	linolenate [alpha or gamma; (18:3n3 or 6)]	LC/MS neg	34035	C06426	HMDB03073	5280934		1.54	0.89	0.76	2.13	1.43	1.28
Lipid	Polyunsaturated Fatty Acid (n3 and n6)	dihomo-linolenate (20:3n3 or n6)	LC/MS neg	35718	C03242	HMDB02925	5280581		2.98	0.83	1.09	2.73	0.73	0.76
Lipid	Polyunsaturated Fatty Acid (n3 and n6)	arachidonate (20:4n6)	LC/MS neg	1110	C00219	HMDB01043	444899		5.4	0.88	0.89	13.29	1.2	1.16
Lipid	Polyunsaturated Fatty Acid (n3 and n6)	docosadienoate (22:2n6)	LC/MS neg	32415	C16533	HMDB61714	5282807		0.95	0.93	0.78	1.14	1.37	1.22
Lipid	Polyunsaturated Fatty Acid (n3 and n6)	dihomo-linoleate (20:2n6)	LC/MS neg	17805	C16525	HMDB05060	6439848		1	0.76	0.64	1.33	1.5	1.32
Lipid	Polyunsaturated Fatty Acid (n3 and n6)	mead acid (20:3n9)	LC/MS neg	35174		HMDB10378	5312531		0.61	0.6	0.19	3.42	4.49	3.04
Lipid	Polyunsaturated Fatty Acid (n3 and n6)	docosatrienoate (22:3n6)*	LC/MS neg	57467					1.07	0.72	0.4	2.6	2.41	1.76
Lipid	Fatty Acid, Branched	15-methylpalmitate	LC/MS neg	38768			17903417		0.74	0.59	0.6	0.9	0.85	0.76
Lipid	Fatty Acid, Branched	17-methylstearate	LC/MS neg	38296		HMDB37397	3083779		0.92	0.5	0.58	1.46	1.18	1.46
Lipid	Fatty Acid, Dicarboxylate	dimethylmalonic acid	LC/MS polar	42978		HMDB02001	11686		1.48	0.88	1.19	1.08	1.04	0.65
Lipid	Fatty Acid, Dicarboxylate	2-hydroxyglutarate	LC/MS polar	37253	C02630	HMDB00606	43		1.71	1.65	1.24	2.21	0.84	0.74
Lipid	Fatty Acid, Dicarboxylate	2-hydroxyadipate	LC/MS polar	31934	C02360	HMDB00321	193530		0.93	0.96	0.56	0.73	1.54	1.06
Lipid	Fatty Acid, Dicarboxylate	maleate	LC/MS polar	20676	C01384	HMDB00176	444266		0.65	0.67	0.82	0.69	1.42	1.05
Lipid	Fatty Acid Metabolism	myristoyl CoA	LC/MS neg	36859	C02593	HMDB01521	65113		0.57	1.29	0.98	0.76	1.12	1.27
Lipid	Fatty Acid Metabolism (also BCAA Metabolism)	butyrylcarnitine (C4)	LC/MS pos early	32412	C02862	HMDB02013	439829		0.99	1.01	1.32	1.07	0.92	1.02
Lipid	Fatty Acid Metabolism (also BCAA Metabolism)	propionylcarnitine (C3)	LC/MS pos early	32452	C03017	HMDB00824	107738		1.87	1.46	2.51	0.71	0.46	0.53
Lipid	Fatty Acid Metabolism(Acyl Glycine)	N-palmitoylglycine	LC/MS neg	42092		HMDB13034	151008		2.2	1.89	1.25	0.68	0.5	0.5
Lipid	Fatty Acid Metabolism(Acyl Carnitine)	acetylcarnitine (C2)	LC/MS pos early	32198	C02571	HMDB00201	1		1.68	1.18	1.53	1.1	0.77	0.73
Lipid	Fatty Acid Metabolism(Acyl Carnitine)	3-hydroxybutyrylcarnitine (1)	LC/MS pos early	43264		HMDB13127	53481617		1.59	1.13	1.54	1.08	0.66	0.6
Lipid	Fatty Acid Metabolism(Acyl Carnitine)	3-hydroxybutyrylcarnitine (2)	LC/MS pos early	52984		HMDB13127			2.09	1.26	1.42	1.96	0.76	0.64
Lipid	Fatty Acid Metabolism(Acyl Carnitine)	hexanoylcarnitine (C6)	LC/MS pos early	32328		HMDB00705	6426853		1.07	1.18	1.46	1.08	0.85	0.87
Lipid	Fatty Acid Metabolism(Acyl Carnitine)	octanoylcarnitine (C8)	LC/MS pos late	33936	C02838	HMDB00791	123701		0.83	1.32	1.54	1.17	0.86	0.74
Lipid	Fatty Acid Metabolism(Acyl Carnitine)	decanoylcarnitine (C10)	LC/MS pos late	33941		HMDB00651	10245190		0.67	1.76	1.34	0.69	0.75	0.62
Lipid	Fatty Acid Metabolism(Acyl Carnitine)	laurylcarnitine (C12)	LC/MS pos late	34534		HMDB02250	10427569		0.88	1.47	0.98	0.65	0.75	0.64
Lipid	Fatty Acid Metabolism(Acyl Carnitine)	myristoylcarnitine (C14)	LC/MS pos late	33952		HMDB05066	6426854		0.78	1.55	1.22	0.57	0.75	0.63
Lipid	Fatty Acid Metabolism(Acyl Carnitine)	palmitoylcarnitine (C16)	LC/MS pos late	44681	C02990	HMDB00222	461		1.06	1.2	1.29	0.61	0.7	0.59
Lipid	Fatty Acid Metabolism(Acyl Carnitine)	palmitoleoylcarnitine (C16:1)*	LC/MS pos late	53223			71464547		0.6	1.23	1.13	0.6	1.01	0.82
Lipid	Fatty Acid Metabolism(Acyl Carnitine)	stearoylcarnitine (C18)	LC/MS pos late	34409		HMDB00848	6426855		1.37	0.8	1.3	0.63	0.62	0.46
Lipid	Fatty Acid Metabolism(Acyl Carnitine)	linoleoylcarnitine (C18:2)*	LC/MS pos late	46223		HMDB06469	6450015		0.87	1.07	1.1	1.03	1.28	0.96
Lipid	Fatty Acid Metabolism(Acyl Carnitine)	linolenoylcarnitine (C18:3)*	LC/MS pos late	57511					1.04	1.06	1.21	1.43	1.55	1.26
Lipid	Fatty Acid Metabolism(Acyl Carnitine)	oleoylcarnitine (C18:1)	LC/MS pos late	35160		HMDB05065	6441392		1.17	1.16	1.47	0.81	0.83	0.67
Lipid	Fatty Acid Metabolism(Acyl Carnitine)	myristoleoylcarnitine (C14:1)*	LC/MS pos late	48182			90659872		0.58	1.69	1.01	0.73	1.13	0.95
Lipid	Fatty Acid Metabolism(Acyl Carnitine)	arachidoylcarnitine (C20)*	LC/MS pos late	57513		HMDB06460			1.3	0.91	1.04	0.69	0.55	0.37
Lipid	Fatty Acid Metabolism(Acyl Carnitine)	arachidonoylcarnitine (C20:4)	LC/MS pos late	57518					2.21	1.14	1.69	2.11	0.97	0.77
Lipid	Fatty Acid Metabolism(Acyl Carnitine)	behenoylcarnitine (C22)*	LC/MS pos late	57514					1.34	0.93	0.93	0.87	0.47	0.31
Lipid	Fatty Acid Metabolism(Acyl Carnitine)	dihomo-linolenoylcarnitine (20:3n3 or 6)*	LC/MS pos late	57521					2	0.99	1.87	1.33	0.83	0.69
Lipid	Fatty Acid Metabolism(Acyl Carnitine)	dihomo-linoleoylcarnitine (C20:2)*	LC/MS pos late	57520					0.81	0.98	1.06	0.63	1.3	0.9
Lipid	Fatty Acid Metabolism(Acyl Carnitine)	eicosenoylcarnitine (C20:1)*	LC/MS pos late	57519					1.33	1.15	1.64	0.52	0.53	0.39
Lipid	Fatty Acid Metabolism(Acyl Carnitine)	docosatrienoylcarnitine (C22:3)*	LC/MS pos late	57527					0.67	0.75	0.66	0.67	1.67	0.91
Lipid	Fatty Acid Metabolism(Acyl Carnitine)	docosapentaenoylcarnitine (C22:5n3)*	LC/MS pos late	57529					1.91	1.08	2.22	1.37	0.92	0.73
Lipid	Fatty Acid Metabolism(Acyl Carnitine)	docosahexaenoylcarnitine (C22:6)*	LC/MS pos late	57523					1.74	0.99	2.36	1.31	0.92	0.79
Lipid	Fatty Acid Metabolism(Acyl Carnitine)	lignoceroylcarnitine (C24)*	LC/MS pos late	57515					1.23	0.9	0.88	0.84	0.55	0.43
Lipid	Fatty Acid Metabolism(Acyl Carnitine)	margaroylcarnitine*	LC/MS pos late	57512		HMDB06210			1.14	0.68	1.07	0.58	0.66	0.5
Lipid	Carnitine Metabolism	deoxycarnitine	LC/MS pos early	36747	C01181	HMDB01161	134		1.25	1.19	1.28	0.83	0.79	0.72
Lipid	Carnitine Metabolism	carnitine	LC/MS pos early	15500	C00318	HMDB00062	10917		1.08	1.06	1.11	0.79	1.01	0.98
Lipid	Ketone Bodies	3-hydroxybutyrate (BHBA)	LC/MS polar	542	C01089	HMDB00357	441		1.07	1.46	1.21	2.12	1.61	1.26
Lipid	Fatty Acid, Monohydroxy	4-hydroxybutyrate (GHB)	LC/MS pos early	34585	C00989	HMDB00710	10413		0.66	0.56	1.37	0.72	1.3	0.74
Lipid	Fatty Acid, Monohydroxy	2-hydroxypalmitate	LC/MS neg	35675		HMDB31057	92836		0.98	0.76	0.73	1.13	1.22	1.49
Lipid	Fatty Acid, Monohydroxy	3-hydroxyhexanoate	LC/MS neg	53230			151492		1.28	1.27	1.07	1.81	0.88	1.01
Lipid	Fatty Acid, Monohydroxy	3-hydroxyoctanoate	LC/MS neg	22001		HMDB01954	26613		0.62	1.4	0.67	1.25	0.65	1.11
Lipid	Fatty Acid, Monohydroxy	3-hydroxydecanoate	LC/MS neg	22053		HMDB02203	26612		0.7	1.34	0.8	0.78	0.8	0.53
Lipid	Fatty Acid, Monohydroxy	3-hydroxylaurate	LC/MS neg	32457		HMDB00387	94216		0.64	1.31	1	0.8	0.58	0.46
Lipid	Fatty Acid, Monohydroxy	3-hydroxymyristate	LC/MS neg	21158			16064		0.76	1.33	1.41	0.88	0.82	0.79
Lipid	Endocannabinoid	oleoyl ethanolamide	LC/MS pos late	38102		HMDB02088	5283454		1.74	1.23	1.05	0.94	0.56	0.63
Lipid	Endocannabinoid	palmitoyl ethanolamide	LC/MS neg	38165	C16512	HMDB02100	4671		5	1.05	1.02	2.51	0.78	0.95
Lipid	Endocannabinoid	stearoyl ethanolamide	LC/MS pos late	38625		HMDB13078	27902		2.87	1.89	1.23	1.44	0.63	0.64
Lipid	Endocannabinoid	N-oleoyltaurine	LC/MS neg	39732			6437033		2.04	0.81	0.85	1.64	0.26	0.92
Lipid	Endocannabinoid	N-stearoyltaurine	LC/MS neg	39730			168274		1.99	0.56	0.83	2.01	0.55	1.17
Lipid	Endocannabinoid	N-palmitoyltaurine	LC/MS neg	39835					1.98	0.42	0.81	1.66	0.42	0.95
Lipid	Endocannabinoid	palmitoleoyl ethanolamide*	LC/MS pos late	57541		HMDB13648	9835868		0.87	0.72	0.62	1.61	1.26	1.44
Lipid	Inositol Metabolism	myo-inositol	LC/MS polar	1124	C00137	HMDB00211	892		0.92	1.21	0.87	0.77	1.44	1.14
Lipid	Inositol Metabolism	inositol 1-phosphate (I1P)	LC/MS polar	43849	C01177	HMDB00213	440194		0.86	1.02	0.7	0.94	1.93	1.13
Lipid	Phospholipid Metabolism	choline	LC/MS pos early	15506	C00114	HMDB00097	305		1.25	1.12	1	1.66	1.01	0.84
Lipid	Phospholipid Metabolism	choline phosphate	LC/MS pos early	34396	C00588	HMDB01565	1014		0.54	0.86	1.03	0.87	1.22	1.06
Lipid	Phospholipid Metabolism	cytidine 5'-diphosphocholine	LC/MS pos early	34418	C00307	HMDB01413	13804		0.88	0.72	0.87	0.89	0.8	0.81
Lipid	Phospholipid Metabolism	glycerophosphorylcholine (GPC)	LC/MS pos early	15990	C00670	HMDB00086	71920		2.32	1.35	1.69	1.51	0.54	0.53
Lipid	Phospholipid Metabolism	cytidine-5'-diphosphoethanolamine	LC/MS polar	34410	C00570	HMDB01564	123727		1.25	1.62	1.3	1.22	0.75	0.47
Lipid	Phospholipid Metabolism	glycerophosphoethanolamine	LC/MS polar	37455	C01233	HMDB00114	123874		2.82	1.86	2.05	1.81	0.38	0.3
Lipid	Phospholipid Metabolism	glycerophosphoserine*	LC/MS pos early	57404			3081457		0.98	0.84	1.19	0.99	0.74	0.86
Lipid	Phospholipid Metabolism	trimethylamine N-oxide	LC/MS pos early	40406	C01104	HMDB00925	1145		1.04	0.88	1.16	1	1.02	0.99
Lipid	Phospholipid Metabolism	glycerophosphoinositol*	LC/MS polar	47155			167572		1.29	0.98	1.34	1.1	1.02	1.12
Lipid	Phospholipid Metabolism	1,2-dipalmitoyl-GPC (16:0/16:0)	LC/MS pos late	19130	D03585	HMDB00564	452110		1.49	1	1.14	1.22	1.17	1.09
Lipid	Phospholipid Metabolism	1,2-dipalmitoyl-GPE (16:0/16:0)*	LC/MS pos late	57341		HMDB08923	445468		1.06	1.01	1.12	1.15	2.11	1.42
Lipid	Phospholipid Metabolism	1-palmitoyl-2-oleoyl-GPC (16:0/18:1)	LC/MS pos late	52461		HMDB07972	6436017		1.11	1.05	1.17	1.07	1.05	0.99
Lipid	Phospholipid Metabolism	1-palmitoyl-2-linoleoyl-GPC (16:0/18:2)	LC/MS pos late	42446		HMDB07973	5287971		0.97	0.87	0.87	1.38	1.45	1.34
Lipid	Phospholipid Metabolism	1-stearoyl-2-arachidonoyl-GPC (18:0/20:4)	LC/MS pos late	42450		HMDB08048	16219824		2.12	0.83	1.23	1.77	1.2	1.16
Lipid	Phospholipid Metabolism	1-stearoyl-2-oleoyl-GPC (18:0/18:1)	LC/MS pos late	52438		HMDB08038			1.2	0.98	1.17	1.12	1.09	1.06
Lipid	Phospholipid Metabolism	1-stearoyl-2-oleoyl-GPI (18:0/18:1)*	LC/MS pos late	52726					1.56	1.13	1.75	0.68	0.58	0.67
Lipid	Phospholipid Metabolism	1,2-dioleoyl-GPC (18:1/18:1)	LC/MS pos late	52457			10350317		1.1	1.15	1.32	0.97	0.96	0.99
Lipid	Phospholipid Metabolism	1-palmitoyl-2-arachidonoyl-GPC (16:0/20:4n6)	LC/MS pos late	52462		HMDB07982	10747814		1.77	0.93	1.28	1.5	1.05	0.93
Lipid	Phospholipid Metabolism	1-palmitoleoyl-2-oleoyl-GPC (16:1/18:1)*	LC/MS pos late	52458					0.76	1.58	1.44	0.76	0.71	0.83
Lipid	Phospholipid Metabolism	1-palmitoyl-2-palmitoleoyl-GPC (16:0/16:1)*	LC/MS pos late	52470		HMDB07969			1.88	2.18	2.03	0.93	0.66	0.85
Lipid	Phospholipid Metabolism	1,2-dipalmitoleoyl-GPC (16:1/16:1)*	LC/MS pos late	52472					0.51	0.95	0.65	1.02	1.73	1.62
Lipid	Phospholipid Metabolism	1-stearoyl-2-arachidonoyl-GPI (18:0/20:4)	LC/MS pos late	52449		HMDB09815			1.76	1.16	1.15	1.47	0.98	0.9
Lipid	Phospholipid Metabolism	1-oleoyl-2-linoleoyl-GPC (18:1/18:2)*	LC/MS pos late	52453					1.55	1.09	1.11	1.85	1.26	1.26
Lipid	Phospholipid Metabolism	1-palmitoyl-2-arachidonoyl-GPI (16:0/20:4)*	LC/MS pos late	52467		HMDB09789			2.29	1.01	1.37	2.25	0.92	0.96
Lipid	Phospholipid Metabolism	1-palmitoleoyl-2-oleoyl-GPI (16:1/18:1)*	LC/MS polar	52725					0.58	1.03	0.86	1.38	1.71	1.95
Lipid	Phospholipid Metabolism	1-palmitoyl-2-oleoyl-GPG (16:0/18:1)	LC/MS pos late	52448			5283509		2.19	1.3	1.74	1.93	0.94	0.87
Lipid	Phospholipid Metabolism	1-palmitoleoyl-2-oleoyl-GPE (16:1/18:1)*	LC/MS pos late	52469					0.88	2.07	1.76	0.61	0.8	0.78
Lipid	Phospholipid Metabolism	1-palmitoyl-2-oleoyl-GPE (16:0/18:1)	LC/MS pos late	19263		HMDB05320	5283496		0.97	1.17	1.16	0.93	0.88	0.83
Lipid	Phospholipid Metabolism	1-stearoyl-2-arachidonoyl-GPE (18:0/20:4)	LC/MS pos late	52447		HMDB09003	5289133		1.39	0.7	0.95	1.93	1.49	1.27
Lipid	Phospholipid Metabolism	1-stearoyl-2-oleoyl-GPE (18:0/18:1)	LC/MS pos late	42448		HMDB08993			1.15	0.8	1.35	0.74	0.85	0.92
Lipid	Phospholipid Metabolism	1-palmitoyl-2-arachidonoyl-GPE (16:0/20:4)*	LC/MS pos late	52464		HMDB05323	9546800		1.55	0.84	1.14	1.72	0.81	0.79
Lipid	Phospholipid Metabolism	1-palmitoyl-2-linoleoyl-GPE (16:0/18:2)	LC/MS pos late	42449		HMDB05322	9546747		0.58	0.84	0.56	1.25	1.79	1.69
Lipid	Phospholipid Metabolism	1,2-dioleoyl-GPG (18:1/18:1)	LC/MS polar	19142			11846228		2.27	1.23	2.35	1.56	0.91	0.94
Lipid	Phospholipid Metabolism	1,2-dioleoyl-GPI (18:1/18:1)	LC/MS polar	52619		HMDB09837			0.97	1.15	1.37	1.13	1.09	1.3
Lipid	Phospholipid Metabolism	1-palmitoyl-2-stearoyl-GPC (16:0/18:0)	LC/MS pos late	52616		HMDB07970			1.59	0.79	1.14	1.56	1.16	1.27
Lipid	Phospholipid Metabolism	1,2-dioleoyl-GPE (18:1/18:1)	LC/MS pos late	52609			9546757		1.01	1.21	1.31	0.89	1.07	1.04
Lipid	Phospholipid Metabolism	1-palmitoyl-2-oleoyl-GPI (16:0/18:1)*	LC/MS pos late	52669		HMDB09783			1.28	1.05	1.45	0.93	0.75	0.86
Lipid	Phospholipid Metabolism	1-palmitoyl-2-alpha-linolenoyl-GPC (16:0/18:3n3)*	LC/MS pos late	52684		HMDB07975			0.87	1.25	0.94	1.29	1.2	1.17
Lipid	Phospholipid Metabolism	1-palmitoleoyl-2-linoleoyl-GPC (16:1/18:2)*	LC/MS pos late	52683		HMDB08006			1.49	1.28	1.28	2.19	1.04	1.16
Lipid	Phospholipid Metabolism	1,2-dilinoleoyl-GPC (18:2/18:2)	LC/MS pos late	52603		HMDB08138	5288075		2.3	1.29	1.96	1.87	0.71	0.73
Lipid	Phospholipid Metabolism	1,2-distearoyl-GPC (18:0/18:0)	LC/MS pos late	19132		HMDB08036	94190		3.26	0.66	1.67	1.59	1.05	1.05
Lipid	Phospholipid Metabolism	1-linoleoyl-2-arachidonoyl-GPC (18:2/20:4n6)*	LC/MS pos late	52710		HMDB08147			0.98	0.86	0.88	2.09	1.53	1.6
Lipid	Phospholipid Metabolism	1-palmitoyl-2-oleoyl-GPS (16:0/18:1)	LC/MS pos late	19261	C13880	HMDB12357	5283499		0.76	0.89	0.93	1.19	1.26	1.32
Lipid	Phospholipid Metabolism	1,2-dipalmitoyl-GPG (16:0/16:0)	LC/MS pos late	52625		HMDB10570	11846227		3.59	0.78	1.73	4.36	1.19	1.15
Lipid	Phospholipid Metabolism	1-oleoyl-2-arachidonoyl-GPE (18:1/20:4)*	LC/MS pos late	55041		HMDB09069			1.53	0.9	1.25	1.46	1	0.98
Lipid	Phospholipid Metabolism	1-oleoyl-2-arachidonoyl-GPI (18:1/20:4) *	LC/MS pos late	54994		HMDB09844			1.7	1.01	1.46	2.1	1.2	1.38
Lipid	Phospholipid Metabolism	1-palmitoyl-2-gamma-linolenoyl-GPC (16:0/18:3n6)*	LC/MS pos late	54812		HMDB07974			0.55	0.59	0.42	1.3	3.44	3.05
Lipid	Phosphatidylserine (PS)	1-stearoyl-2-arachidonoyl-GPS (18:0/20:4)	LC/MS pos late	52235		HMDB12383			1.47	0.7	1.1	1.98	1.5	1.61
Lipid	Phosphatidylserine (PS)	1-stearoyl-2-oleoyl-GPS (18:0/18:1)	LC/MS pos late	19265		HMDB10163	9547087		0.97	0.67	1.01	1.3	1.8	1.67
Lipid	Lysolipid	1-palmitoyl-GPC (16:0)	LC/MS pos late	33955		HMDB10382	86554		1.64	1.03	1.23	1.11	0.71	0.75
Lipid	Lysolipid	2-palmitoyl-GPC (16:0)*	LC/MS neg	35253		HMDB61702	15061532		1.55	1.02	1.03	2.08	1.13	1.54
Lipid	Lysolipid	1-palmitoleoyl-GPC (16:1)*	LC/MS pos late	33230		HMDB10383	24779461		0.56	0.86	0.59	1.34	1.96	1.78
Lipid	Lysolipid	2-palmitoleoyl-GPC (16:1)*	LC/MS pos late	35819		HMDB10383			1.58	2.14	1.88	0.89	0.74	0.76
Lipid	Lysolipid	1-stearoyl-GPC (18:0)	LC/MS pos late	33961		HMDB10384	497299		2.25	0.79	1.26	1.33	0.9	1.07
Lipid	Lysolipid	1-oleoyl-GPC (18:1)	LC/MS pos late	48258		HMDB02815	16081932		1.38	1.06	1.29	1.18	0.97	1.06
Lipid	Lysolipid	1-linoleoyl-GPC (18:2)	LC/MS pos late	34419	C04100	HMDB10386	11988421		0.8	0.99	0.61	2	2.29	2.24
Lipid	Lysolipid	1-lignoceroyl-GPC (24:0)	LC/MS pos late	49617		HMDB10405			2.62	0.63	1.83	1.36	0.62	0.88
Lipid	Lysolipid	1-palmitoyl-GPE (16:0)	LC/MS pos late	35631		HMDB11503	9547069		1.66	1.04	1.37	1.03	0.59	0.68
Lipid	Lysolipid	1-stearoyl-GPE (18:0)	LC/MS pos late	42398		HMDB11130	9547068		1.53	0.72	1.19	1.39	1.02	1.02
Lipid	Lysolipid	2-stearoyl-GPE (18:0)*	LC/MS neg	41220		HMDB11129			0.78	0.63	1.01	2.69	1.92	2.01
Lipid	Lysolipid	1-oleoyl-GPE (18:1)	LC/MS pos late	35628		HMDB11506	9547071		1.37	1.04	1.18	1.02	0.83	0.89
Lipid	Lysolipid	1-arachidonoyl-GPE (20:4n6)*	LC/MS neg	35186		HMDB11517	42607465		1.23	0.83	1.05	2.65	1.81	2.34
Lipid	Lysolipid	1-palmitoyl-GPI (16:0)	LC/MS neg	35305		HMDB61695			1.06	0.59	0.7	3	1.07	2.84
Lipid	Lysolipid	1-stearoyl-GPI (18:0)	LC/MS neg	19324		HMDB61696			0.74	0.68	0.62	1.88	0.91	2.55
Lipid	Lysolipid	1-oleoyl-GPI (18:1)*	LC/MS neg	36602					0.69	0.48	0.7	2.9	1.52	4.09
Lipid	Lysolipid	1-arachidonoyl-GPI (20:4)*	LC/MS neg	34214		HMDB61690			1.92	0.63	0.97	5.83	1.66	2.7
Lipid	Lysolipid	1-stearoyl-GPS (18:0)*	LC/MS neg	45966			9547101		1.19	0.57	0.87	2.59	1.27	2.06
Lipid	Lysolipid	1-oleoyl-GPS (18:1)	LC/MS neg	19260		HMDB61694	9547099		0.47	0.48	0.62	3.65	2.43	3.84
Lipid	Lysolipid	1-palmitoyl-GPG (16:0)*	LC/MS neg	45970			3300276		2.57	0.9	1.45	2.51	0.69	0.95
Lipid	Lysolipid	1-palmitoyl-GPS (16:0)*	LC/MS neg	46130			9547100		1.01	0.77	0.96	2.38	0.74	1.36
Lipid	Lysolipid	1-stearoyl-GPG (18:0)	LC/MS neg	34437					4.77	0.98	2.6	3.98	0.59	0.87
Lipid	Lysolipid	1-oleoyl-GPG (18:1)*	LC/MS neg	45968					2.25	1.08	2	3.13	0.97	1.09
Lipid	Plasmalogen	1-(1-enyl-palmitoyl)-2-oleoyl-GPE (P-16:0/18:1)*	LC/MS pos late	52477		HMDB11342			0.79	1.41	1.28	0.63	0.96	0.9
Lipid	Plasmalogen	1-(1-enyl-palmitoyl)-2-palmitoyl-GPC (P-16:0/16:0)*	LC/MS pos late	52716		HMDB11206	11146967		1.57	1.83	1.4	1.02	0.98	0.75
Lipid	Plasmalogen	1-(1-enyl-palmitoyl)-2-palmitoleoyl-GPC (P-16:0/16:1)*	LC/MS pos late	52713		HMDB11207			1.79	2.47	2.61	0.74	0.47	0.48
Lipid	Plasmalogen	1-(1-enyl-palmitoyl)-2-arachidonoyl-GPE (P-16:0/20:4)*	LC/MS pos late	52673		HMDB11352			1.12	0.93	1.01	1.29	1.17	1.14
Lipid	Plasmalogen	1-(1-enyl-palmitoyl)-2-oleoyl-GPC (P-16:0/18:1)*	LC/MS pos late	52478					1.34	1.51	1.69	0.86	0.7	0.65
Lipid	Plasmalogen	1-(1-enyl-stearoyl)-2-oleoyl-GPE (P-18:0/18:1)	LC/MS pos late	52614		HMDB11375			1.07	0.94	1.5	0.76	1.26	1.13
Lipid	Plasmalogen	1-(1-enyl-stearoyl)-2-linoleoyl-GPE (P-18:0/18:2)*	LC/MS pos late	52748		HMDB11376			0.26	0.16	0.21	3.43	6.08	5.67
Lipid	Plasmalogen	1-(1-enyl-palmitoyl)-2-arachidonoyl-GPC (P-16:0/20:4)*	LC/MS pos late	52689		HMDB11220			1.5	0.87	0.87	1.9	1.49	1.23
Lipid	Plasmalogen	1-(1-enyl-palmitoyl)-2-linoleoyl-GPC (P-16:0/18:2)*	LC/MS pos late	52682		HMDB11211			1.59	0.89	1.21	1.78	1.21	0.73
Lipid	Plasmalogen	1-(1-enyl-stearoyl)-2-arachidonoyl-GPE (P-18:0/20:4)*	LC/MS pos late	52475		HMDB05779	9547058		1.37	0.71	1.01	1.63	1.43	1.4
Lipid	Lysoplasmalogen	1-(1-enyl-palmitoyl)-GPC (P-16:0)*	LC/MS pos late	52474		HMDB10407	10917802		1.21	1.12	1.13	1.05	0.96	0.89
Lipid	Lysoplasmalogen	1-(1-enyl-palmitoyl)-GPE (P-16:0)*	LC/MS pos late	39270					0.97	1.01	0.88	0.97	0.96	0.98
Lipid	Lysoplasmalogen	1-(1-enyl-oleoyl)-GPE (P-18:1)*	LC/MS pos late	44621					0.83	1.18	0.98	0.89	0.97	0.97
Lipid	Lysoplasmalogen	1-(1-enyl-stearoyl)-GPE (P-18:0)*	LC/MS pos late	39271					1.23	0.86	1.06	1.12	1.09	1.02
Lipid	Lysoplasmalogen	1-(1-enyl-oleoyl)-2-oleoyl-GPE (P-18:1/18:1)*	LC/MS pos late	54691		HMDB11441			0.72	1.86	1.61	0.47	0.72	0.73
Lipid	Glycerolipid Metabolism	glycerol	LC/MS neg	15122	C00116	HMDB00131	753		0.81	0.73	0.93	0.77	1.11	1.05
Lipid	Glycerolipid Metabolism	glycerol 3-phosphate	LC/MS pos early	43847	C00093	HMDB00126	754		1.12	1.17	1.34	2.11	0.66	0.67
Lipid	Glycerolipid Metabolism	glycerophosphoglycerol	LC/MS polar	48857	C03274		439964		5.35	1.16	2.4	4	1.86	1.48
Lipid	Glycerolipid Metabolism	galactosylglycerol*	LC/MS polar	57345	C05401	HMDB06790	16048618		0.78	1.46	1.76	0.62	0.56	0.53
Lipid	Monoacylglycerol	1-myristoylglycerol (14:0)	LC/MS neg	35625	C01885	HMDB11561	79050		1.29	1.18	0.94	1.41	0.95	0.95
Lipid	Monoacylglycerol	2-myristoylglycerol (14:0)	LC/MS neg	34383		HMDB11530	137938		1.44	0.98	0.87	1.14	0.92	0.84
Lipid	Monoacylglycerol	1-pentadecanoylglycerol (15:0)	LC/MS neg	47898			190750		1.07	0.62	0.6	1.14	0.93	0.73
Lipid	Monoacylglycerol	1-palmitoylglycerol (16:0)	LC/MS neg	21127		HMDB31074	14900		0.99	0.84	0.95	1.25	1.04	0.92
Lipid	Monoacylglycerol	2-palmitoylglycerol (16:0)	LC/MS neg	33419		HMDB11533	123409		0.87	0.69	0.74	1.04	0.87	0.85
Lipid	Monoacylglycerol	1-margaroylglycerol (17:0)	LC/MS neg	34391			107036		0.73	0.71	0.54	1.28	1.18	1.27
Lipid	Monoacylglycerol	1-oleoylglycerol (18:1)	LC/MS neg	21184		HMDB11567	5283468		1.41	1.04	1.03	1.41	1.05	1.04
Lipid	Monoacylglycerol	2-oleoylglycerol (18:1)	LC/MS neg	21232		HMDB11537	5319879		1.67	0.96	1.1	1.17	0.73	0.71
Lipid	Monoacylglycerol	1-linoleoylglycerol (18:2)	LC/MS neg	27447			5283469		2.66	0.85	0.61	5.67	2.48	2.98
Lipid	Monoacylglycerol	2-linoleoylglycerol (18:2)	LC/MS neg	32506		HMDB11538	5365676		2.73	0.72	0.8	3.21	1.01	1.11
Lipid	Monoacylglycerol	1-arachidonylglycerol (20:4)	LC/MS neg	34397	C13857	HMDB11549	5282281		5.47	1.65	1.8	4.42	1.17	0.89
Lipid	Monoacylglycerol	2-arachidonoylglycerol (20:4)	LC/MS neg	19266	C13856	HMDB04666	5282280		5.17	1.47	1.63	2.78	0.79	0.8
Lipid	Monoacylglycerol	1-docosahexaenoylglycerol (22:6)	LC/MS neg	35153		HMDB11587			1.85	0.92	0.55	3.66	1.08	1.15
Lipid	Monoacylglycerol	1-dihomo-linolenylglycerol (20:3)	LC/MS neg	48341					1.21	0.66	0.53	2.13	1.65	1.75
Lipid	Monoacylglycerol	2-docosahexaenoylglycerol (22:6)*	LC/MS neg	48675		HMDB11557			1.77	0.64	0.52	3.05	1.43	2.12
Lipid	Monoacylglycerol	1-palmitoleoylglycerol (16:1)*	LC/MS neg	52431		HMDB11565			1.09	0.98	0.75	1.4	1.22	1.02
Lipid	Monoacylglycerol	2-palmitoleoylglycerol (16:1)*	LC/MS neg	52432		HMDB11565			0.58	0.54	0.28	1.27	0.44	0.74
Lipid	Diacylglycerol	diacylglycerol (12:0/18:1, 14:0/16:1, 16:0/14:1) [1]*	LC/MS pos late	55002					1	8.01	2.73	0.91	0.13	0.69
Lipid	Diacylglycerol	diacylglycerol (12:0/18:1, 14:0/16:1, 16:0/14:1) [2]*	LC/MS pos late	55001					0.63	1.46	0.92	1.05	1.06	1.17
Lipid	Diacylglycerol	diacylglycerol (14:0/18:1, 16:0/16:1) [1]*	LC/MS pos late	54953					1.24	2.25	1.97	1.21	1.19	1.24
Lipid	Diacylglycerol	diacylglycerol (14:0/18:1, 16:0/16:1) [2]*	LC/MS pos late	54954					1.1	1.22	1.21	0.98	0.94	0.93
Lipid	Diacylglycerol	diacylglycerol (16:1/18:2 [2], 16:0/18:3 [1])*	LC/MS pos late	54966					1.15	1.14	0.83	1.93	1.28	1.39
Lipid	Diacylglycerol	oleoyl-linoleoyl-glycerol (18:1/18:2) [1]	LC/MS pos late	46798		HMDB07219			1.25	5	1.63	1.92	1.8	2
Lipid	Diacylglycerol	oleoyl-linoleoyl-glycerol (18:1/18:2) [2]	LC/MS pos late	46799		HMDB07219			1.32	0.98	0.83	1.66	1.49	1.36
Lipid	Diacylglycerol	oleoyl-arachidonoyl-glycerol (18:1/20:4) [2]*	LC/MS pos late	54961		HMDB07228			1.67	1.02	0.98	1.76	1.42	1.28
Lipid	Diacylglycerol	palmitoyl-dihomo-linolenoyl-glycerol (16:0/20:3n3 or 6) [2]*	LC/MS pos late	54941					0.82	0.76	0.57	1.38	1.68	1.61
Lipid	Diacylglycerol	palmitoyl-arachidonoyl-glycerol (16:0/20:4) [1]*	LC/MS pos late	54957		HMDB07112			1.33	1.14	0.75	2.18	1.89	1.4
Lipid	Diacylglycerol	palmitoyl-arachidonoyl-glycerol (16:0/20:4) [2]*	LC/MS pos late	54958		HMDB07112			2.2	1.02	1.03	1.91	1.28	1.08
Lipid	Diacylglycerol	stearoyl-docosahexaenoyl-glycerol (18:0/22:6) [1]*	LC/MS pos late	57387					2.05	1.23	1.9	2.59	2.52	2.19
Lipid	Diacylglycerol	stearoyl-docosahexaenoyl-glycerol (18:0/22:6) [2]*	LC/MS pos late	57368					1.8	0.82	1.14	1.48	1.31	1.33
Lipid	Diacylglycerol	palmitoyl-myristoyl-glycerol (16:0/14:0) [2]	LC/MS pos late	57364		HMDB07095			0.95	1.17	1	0.88	0.87	0.81
Lipid	Diacylglycerol	palmitoyl-oleoyl-glycerol (16:0/18:1) [1]*	LC/MS pos late	54943	C13861	HMDB07102			1.21	1.61	1.67	1.2	1.29	1.27
Lipid	Diacylglycerol	palmitoyl-oleoyl-glycerol (16:0/18:1) [2]*	LC/MS pos late	54942	C13861	HMDB07102			1.03	1.07	1.17	0.96	1.01	1.03
Lipid	Diacylglycerol	palmitoleoyl-oleoyl-glycerol (16:1/18:1) [1]*	LC/MS pos late	52632		HMDB07131	9543694		1.49	6.93	6.25	0.87	1.29	1.02
Lipid	Diacylglycerol	palmitoleoyl-oleoyl-glycerol (16:1/18:1) [2]*	LC/MS pos late	52631					0.81	1.28	1.15	0.96	1.06	1.08
Lipid	Diacylglycerol	palmitoleoyl-palmitoleoyl-glycerol (16:1/16:1) [2]*	LC/MS pos late	57409					0.66	1.65	0.95	1.13	1.19	1.37
Lipid	Diacylglycerol	palmitoyl-palmitoyl-glycerol (16:0/16:0) [1]*	LC/MS pos late	54991		HMDB07098			1.23	1.17	1.25	1.09	1.22	1.08
Lipid	Diacylglycerol	palmitoyl-palmitoyl-glycerol (16:0/16:0) [2]*	LC/MS pos late	54990		HMDB07098			1.1	0.89	1.03	0.88	0.95	0.86
Lipid	Diacylglycerol	palmitoyl-linoleoyl-glycerol (16:0/18:2) [2]*	LC/MS pos late	52634		HMDB07103			1.11	0.64	0.53	2.05	1.74	1.47
Lipid	Diacylglycerol	palmitoyl-linolenoyl-glycerol (16:0/18:3) [2]*	LC/MS pos late	54965		HMDB07105			0.99	0.89	0.71	1.69	1.48	1.61
Lipid	Diacylglycerol	stearoyl-arachidonoyl-glycerol (18:0/20:4) [1]*	LC/MS pos late	57450					1.24	0.95	0.8	2.21	2.47	1.83
Lipid	Diacylglycerol	stearoyl-arachidonoyl-glycerol (18:0/20:4) [2]*	LC/MS pos late	57449					1.84	1.07	0.89	1.76	1.48	1.2
Lipid	Diacylglycerol	stearoyl-linoleoyl-glycerol (18:0/18:2) [2]*	LC/MS pos late	54947					0.92	0.58	0.43	3.11	4.34	3.2
Lipid	Diacylglycerol	oleoyl-oleoyl-glycerol (18:1/18:1) [1]*	LC/MS pos late	54945		HMDB07218			1.68	3.58	3.03	0.99	1.22	1.03
Lipid	Diacylglycerol	oleoyl-oleoyl-glycerol (18:1/18:1) [2]*	LC/MS pos late	54946		HMDB07218			0.91	1.06	1.1	0.97	1.18	1.08
Lipid	Sphingolipid Metabolism	sphinganine	LC/MS pos late	17769	C00836	HMDB00269	3126		0.71	1.17	1.01	0.52	0.76	0.81
Lipid	Sphingolipid Metabolism	3-ketosphinganine	LC/MS pos late	34381	C02934	HMDB01480	631		1.28	0.81	1.24	0.78	0.72	0.85
Lipid	Sphingolipid Metabolism	N-palmitoyl-sphinganine (d18:0/16:0)	LC/MS pos late	52604		HMDB11760	5283572		0.9	1.63	1.07	0.42	0.43	0.42
Lipid	Sphingolipid Metabolism	N-palmitoyl-sphingadienine (d18:2/16:0)*	LC/MS pos late	57416					1.12	1.38	0.99	0.68	0.89	0.68
Lipid	Sphingolipid Metabolism	N-behenoyl-sphingadienine (d18:2/22:0)*	LC/MS pos late	57372					1.14	0.92	0.65	1.25	1.63	1.14
Lipid	Sphingolipid Metabolism	myristoyl dihydrosphingomyelin (d18:0/14:0)*	LC/MS pos late	57365		HMDB12085			0.46	0.88	1.04	1.09	1.25	1.4
Lipid	Sphingolipid Metabolism	palmitoyl dihydrosphingomyelin (d18:0/16:0)*	LC/MS pos late	52434			9939965		0.51	0.84	1.59	1.41	0.85	1.22
Lipid	Sphingolipid Metabolism	behenoyl dihydrosphingomyelin (d18:0/22:0)*	LC/MS pos late	57331		HMDB12091			0.72	0.52	0.37	3.74	3.01	2.15
Lipid	Sphingolipid Metabolism	palmitoyl sphingomyelin (d18:1/16:0)	LC/MS pos late	37506			9939941		0.74	0.78	0.9	1.18	1.29	1.28
Lipid	Sphingolipid Metabolism	stearoyl sphingomyelin (d18:1/18:0)	LC/MS pos late	19503	C00550	HMDB01348	6453725		0.64	1.08	0.95	1.07	1.26	1.21
Lipid	Sphingolipid Metabolism	behenoyl sphingomyelin (d18:1/22:0)*	LC/MS pos late	48492		HMDB12103			0.75	0.85	0.83	1.09	1.26	1.25
Lipid	Sphingolipid Metabolism	tricosanoyl sphingomyelin (d18:1/23:0)*	LC/MS pos late	52436		HMDB12105			0.92	0.66	0.79	1.23	1.47	1.25
Lipid	Sphingolipid Metabolism	lignoceroyl sphingomyelin (d18:1/24:0)	LC/MS pos late	57330					0.47	0.55	0.59	0.76	1.88	1.53
Lipid	Sphingolipid Metabolism	sphingomyelin (d18:1/14:0, d16:1/16:0)*	LC/MS pos late	42463		HMDB12097	11433862		0.62	0.69	0.79	1.09	1.47	1.47
Lipid	Sphingolipid Metabolism	sphingomyelin (d18:2/14:0, d18:1/14:1)*	LC/MS pos late	47154					0.56	0.86	0.66	1.22	1.89	1.53
Lipid	Sphingolipid Metabolism	sphingomyelin (d17:1/16:0, d18:1/15:0, d16:1/17:0)*	LC/MS pos late	52433					1.18	0.99	1.5	1.06	0.91	0.96
Lipid	Sphingolipid Metabolism	sphingomyelin (d18:2/16:0, d18:1/16:1)*	LC/MS pos late	42459					0.92	0.73	0.98	1.02	1.19	1.17
Lipid	Sphingolipid Metabolism	sphingomyelin (d18:1/17:0, d17:1/18:0, d19:1/16:0)	LC/MS pos late	52615					1.57	0.65	1.76	1.97	1.01	1.2
Lipid	Sphingolipid Metabolism	sphingomyelin (d18:1/18:1, d18:2/18:0)	LC/MS pos late	37529		HMDB12101	6443882		0.79	0.98	1.02	1.08	1.29	1.18
Lipid	Sphingolipid Metabolism	sphingomyelin (d18:1/20:0, d16:1/22:0)*	LC/MS pos late	48490		HMDB12102			0.66	0.87	0.71	1.57	1.59	1.67
Lipid	Sphingolipid Metabolism	sphingomyelin (d18:1/21:0, d17:1/22:0, d16:1/23:0)*	LC/MS pos late	52495					1.07	0.67	0.77	1.66	1.33	1.23
Lipid	Sphingolipid Metabolism	sphingomyelin (d18:1/22:1, d18:2/22:0, d16:1/24:1)*	LC/MS pos late	48493		HMDB12104			0.87	1.14	0.95	1.36	1.23	1.39
Lipid	Sphingolipid Metabolism	sphingomyelin (d18:2/23:0, d18:1/23:1, d17:1/24:1)*	LC/MS pos late	52435					1.07	0.8	1.27	1.18	0.88	1.05
Lipid	Sphingolipid Metabolism	sphingomyelin (d18:1/24:1, d18:2/24:0)*	LC/MS pos late	47153		HMDB12107			0.99	0.9	1.3	1.02	0.99	1.08
Lipid	Sphingolipid Metabolism	sphingomyelin (d18:2/24:1, d18:1/24:2)*	LC/MS pos late	52437					0.84	0.88	0.96	1.3	1.32	1.27
Lipid	Sphingolipid Metabolism	sphingosine	LC/MS pos late	17747	C00319	HMDB00252	5353955		1.12	0.68	1.1	0.93	1.35	1.53
Lipid	Sphingolipid Metabolism	N-palmitoyl-sphingosine (d18:1/16:0)	LC/MS pos late	44877		HMDB04949	5283564		1.04	1.02	0.94	0.92	0.93	0.84
Lipid	Sphingolipid Metabolism	N-stearoyl-sphingosine (d18:1/18:0)*	LC/MS pos late	54979		HMDB04950	5283565		0.92	1.09	0.88	0.83	1.07	0.82
Lipid	Sphingolipid Metabolism	N-stearoyl-sphingadienine (d18:2/18:0)*	LC/MS pos late	57417					1.09	1.46	1.12	0.68	0.87	0.75
Lipid	Sphingolipid Metabolism	phytosphingosine	LC/MS pos late	1510	C12144	HMDB04610	122121		0.93	0.81	1.04	0.79	1.37	1.33
Lipid	Sphingolipid Metabolism	glycosyl-N-palmitoyl-sphingosine (d18:1/16:0)	LC/MS pos late	53013					1.31	1.01	1.09	1.84	1.48	1.2
Lipid	Sphingolipid Metabolism	glycosyl-N-stearoyl-sphingosine (d18:1/18:0)	LC/MS pos late	52234					1.7	1.1	1.67	1.18	0.92	0.95
Lipid	Sphingolipid Metabolism	lactosyl-N-palmitoyl-sphingosine (d18:1/16:0)	LC/MS pos late	53010					1.98	1.22	2.29	1.29	0.54	0.52
Lipid	Sphingolipid Metabolism	lactosyl-N-nervonoyl-sphingosine (d18:1/24:1)*	LC/MS pos late	57370					2.08	0.95	2.59	1.17	0.43	0.52
Lipid	Sphingolipid Metabolism	sphingomyelin (d18:2/24:2)*	LC/MS pos late	57479					2.12	0.86	1.53	1.48	0.93	0.67
Lipid	Sphingolipid Metabolism	sphingomyelin (d18:1/22:2, d18:2/22:1, d16:1/24:2)*	LC/MS pos late	57477					0.85	1.22	1.15	1.26	1.06	0.93
Lipid	Sphingolipid Metabolism	sphingomyelin (d17:2/16:0, d18:2/15:0)*	LC/MS pos late	57483					0.82	0.78	0.83	1.3	1.42	1.34
Lipid	Sphingolipid Metabolism	hexadecasphingosine (d16:1)*	LC/MS pos late	57428					1.43	0.56	1.19	1.11	1.15	1.29
Lipid	Sphingolipid Metabolism	N-palmitoyl-heptadecasphingosine (d17:1/16:0)*	LC/MS pos late	57430					1.48	1.54	1.07	0.96	0.75	0.61
Lipid	Sphingolipid Metabolism	glycosyl-N-nervonoyl-sphingadienine (d18:2/24:1)*	LC/MS pos late	57451					1.42	0.92	1.63	1.19	0.92	0.83
Lipid	Mevalonate Metabolism	3-hydroxy-3-methylglutarate	LC/MS polar	531	C03761	HMDB00355	1662		0.51	1.37	0.75	1.53	1.87	1.5
Lipid	Sterol	cholesterol	LC/MS pos late	63	C00187	HMDB00067	11025495		1.34	1	1.29	1.19	1.03	1
Lipid	Sterol	7-hydroxycholesterol (alpha or beta)	LC/MS pos late	47890		HMDB06119	107722		1.48	0.84	1.6	1.73	1.05	1.2
Lipid	Primary Bile Acid Metabolism	glycocholate	LC/MS neg	18476	C01921	HMDB00138	10140		0.79	0.76	0.79	1.79	2.11	2
Lipid	Primary Bile Acid Metabolism	taurocholate	LC/MS neg	18497	C05122	HMDB00036	6675		0.89	0.75	0.78	1.83	2.19	2
Lipid	Primary Bile Acid Metabolism	glycochenodeoxycholate	LC/MS neg	32346	C05466	HMDB00637	12544		0.67	0.83	0.83	1.67	2.07	1.94
Lipid	Primary Bile Acid Metabolism	taurochenodeoxycholate	LC/MS neg	18494	C05465	HMDB00951	387316		0.7	0.89	0.81	1.49	1.82	1.89
Lipid	Ceramides	ceramide (d16:1/24:1, d18:1/22:1)*	LC/MS pos late	57437					1.04	1.4	1.3	0.81	0.79	0.77
Lipid	Ceramides	ceramide (d18:1/14:0, d16:1/16:0)*	LC/MS pos late	57432					0.64	1.19	0.68	0.97	1.38	0.99
Lipid	Ceramides	ceramide (d18:1/17:0, d17:1/18:0)*	LC/MS pos late	57434					1.14	0.7	0.81	1.04	1.16	0.9
Lipid	Ceramides	ceramide (d18:1/20:0, d16:1/22:0, d20:1/18:0)*	LC/MS pos late	57440					1.18	0.76	0.66	1.32	1.48	1.17
Lipid	Ceramides	ceramide (d18:2/24:1, d18:1/24:2)*	LC/MS pos late	57443					1.14	1.03	1.1	0.93	1.13	0.88
Lipid	Ceramides	glycosyl ceramide (d16:1/24:1, d18:1/22:1)*	LC/MS pos late	57457					0.97	1.29	1.24	1.14	0.96	1.13
Lipid	Ceramides	glycosyl ceramide (d18:1/20:0, d16:1/22:0)*	LC/MS pos late	57595					1.52	0.64	1.06	1.7	1.67	1.5
Lipid	Ceramides	glycosyl ceramide (d18:1/23:1, d17:1/24:1)*	LC/MS pos late	57448					1.75	0.66	1.34	1.98	1.5	1.39
Lipid	Fatty Acid Metabolism (Acyl Choline)	oleoylcholine	LC/MS pos late	53260					2.21	2.23	2.41	1.63	0.73	0.69
Nucleotide	Purine Metabolism, (Hypo)Xanthine/Inosine containing	inosine 5'-monophosphate (IMP)	LC/MS polar	2133	C00130	HMDB00175	8582		2.78	1.1	0.78	1.4	0.62	0.38
Nucleotide	Purine Metabolism, (Hypo)Xanthine/Inosine containing	inosine	LC/MS pos early	1123	C00294	HMDB00195	6021		0.77	0.35	0.12	3.45	0.86	0.53
Nucleotide	Purine Metabolism, (Hypo)Xanthine/Inosine containing	hypoxanthine	LC/MS neg	3127	C00262	HMDB00157	790		1.47	0.58	0.23	4.66	0.8	0.64
Nucleotide	Purine Metabolism, (Hypo)Xanthine/Inosine containing	xanthine	LC/MS neg	3147	C00385	HMDB00292	1188		1	0.85	0.94	1.14	1.1	1.01
Nucleotide	Purine Metabolism, (Hypo)Xanthine/Inosine containing	2'-deoxyinosine	LC/MS neg	15076	C05512	HMDB00071	65058		1.02	0.4	0.15	2.41	1.01	0.6
Nucleotide	Purine Metabolism, (Hypo)Xanthine/Inosine containing	urate	LC/MS neg	1604	C00366	HMDB00289	1175		0.93	0.89	0.88	1.03	1.3	1.13
Nucleotide	Purine Metabolism, (Hypo)Xanthine/Inosine containing	allantoin	LC/MS polar	1107	C02350	HMDB00462	204		1.1	0.85	1.21	1.22	0.97	1.01
Nucleotide	Purine Metabolism, Adenine containing	adenosine 5'-diphosphate (ADP)	LC/MS neg	3108	C00008	HMDB01341	6022		1.03	1	0.96	0.95	0.85	0.76
Nucleotide	Purine Metabolism, Adenine containing	adenosine 5'-monophosphate (AMP)	LC/MS pos early	32342	C00020	HMDB00045	6083		2.19	1.35	0.85	1.45	0.53	0.47
Nucleotide	Purine Metabolism, Adenine containing	adenosine 3'-monophosphate (3'-AMP)	LC/MS neg	35142	C01367	HMDB03540	41211		1.41	0.53	0.65	2.87	1.57	1.05
Nucleotide	Purine Metabolism, Adenine containing	adenosine 2'-monophosphate (2'-AMP)	LC/MS neg	36815	C00946	HMDB11617	94136		0.89	0.41	0.34	2.75	0.9	0.49
Nucleotide	Purine Metabolism, Adenine containing	adenosine 3',5'-cyclic monophosphate (cAMP)	LC/MS neg	2831	C00575	HMDB00058	6076		0.97	0.69	0.66	1.32	2.17	1.99
Nucleotide	Purine Metabolism, Adenine containing	adenylosuccinate	LC/MS neg	18360	C03794	HMDB00536	195		2.21	1.48	0.94	1.67	0.65	0.59
Nucleotide	Purine Metabolism, Adenine containing	adenosine	LC/MS pos early	555	C00212	HMDB00050	60961		1.99	0.81	0.65	6.44	0.74	0.79
Nucleotide	Purine Metabolism, Adenine containing	adenine	LC/MS pos early	554	C00147	HMDB00034	190		5.48	1.09	1.39	3.9	1.23	1.01
Nucleotide	Purine Metabolism, Adenine containing	N1-methyladenosine	LC/MS pos early	15650	C02494	HMDB03331	27476		0.5	1.03	0.92	0.31	0.74	0.55
Nucleotide	Purine Metabolism, Adenine containing	N6-carbamoylthreonyladenosine	LC/MS neg	35157		HMDB41623	161466		0.95	0.97	0.75	1.09	1.31	1.18
Nucleotide	Purine Metabolism, Adenine containing	2'-deoxyadenosine 5'-diphosphate	LC/MS neg	15116	C00206	HMDB01508	188966		1.82	1.27	0.84	1.57	0.74	0.66
Nucleotide	Purine Metabolism, Adenine containing	2'-deoxyadenosine 5'-monophosphate	LC/MS neg	46333	C00360	HMDB00905	12599		2.43	1.13	0.68	1.66	0.56	0.55
Nucleotide	Purine Metabolism, Adenine containing	N6-succinyladenosine	LC/MS neg	48130		HMDB00912	165243		0.86	0.66	0.38	1.08	1.34	0.88
Nucleotide	Purine Metabolism, Guanine containing	guanosine 5'- diphosphate (GDP)	LC/MS neg	2848	C00035	HMDB01201	8977		1.92	1.95	1.41	0.96	0.48	0.46
Nucleotide	Purine Metabolism, Guanine containing	guanosine 5'- monophosphate (5'-GMP)	LC/MS pos early	2849	C00144	HMDB01397	6804		2.27	1.28	0.69	1.27	0.39	0.32
Nucleotide	Purine Metabolism, Guanine containing	guanosine	LC/MS neg	1573	C00387	HMDB00133	6802		1.69	0.38	0.17	9	0.96	0.63
Nucleotide	Purine Metabolism, Guanine containing	guanine	LC/MS pos early	32352	C00242	HMDB00132	764		3.22	1.19	0.78	4.76	0.94	0.63
Nucleotide	Purine Metabolism, Guanine containing	7-methylguanine	LC/MS pos early	35114	C02242	HMDB00897	11361		1.49	1	0.99	2.59	1.18	1.01
Nucleotide	Purine Metabolism, Guanine containing	N2,N2-dimethylguanosine	LC/MS pos early	35137		HMDB04824	92919		0.88	1.08	1	0.58	0.7	0.5
Nucleotide	Purine Metabolism, Guanine containing	2'-deoxyguanosine	LC/MS neg	1411	C00330	HMDB00085	187790		1.85	0.64	0.4	4.44	1.28	0.93
Nucleotide	Pyrimidine Metabolism, Orotate containing	N-carbamoylaspartate	LC/MS polar	1594	C00438	HMDB00828	93072		1.33	0.42	1.14	9.01	3.46	4.6
Nucleotide	Pyrimidine Metabolism, Orotate containing	orotate	LC/MS polar	1505	C00295	HMDB00226	967		3.6	1	1.09	3.37	1.36	1.73
Nucleotide	Pyrimidine Metabolism, Orotate containing	orotidine	LC/MS polar	35172		HMDB00788	92751		2.35	1.67	3.02	2.69	0.73	0.61
Nucleotide	Pyrimidine Metabolism, Uracil containing	uridine 5'-triphosphate (UTP)	LC/MS neg	33448	C00075	HMDB00285	6133		0.59	0.97	1.42	0.83	1.22	1.13
Nucleotide	Pyrimidine Metabolism, Uracil containing	uridine 5'-diphosphate (UDP)	LC/MS neg	5345	C00015	HMDB00295	6031		1.05	1.18	1.11	1.1	0.84	0.74
Nucleotide	Pyrimidine Metabolism, Uracil containing	uridine 5'-monophosphate (UMP)	LC/MS polar	2856	C00105	HMDB00288	6030		2.25	1.59	0.8	1.63	0.52	0.42
Nucleotide	Pyrimidine Metabolism, Uracil containing	uridine 3'-monophosphate (3'-UMP)	LC/MS polar	39764	C01368		101543		0.62	0.72	0.94	0.29	0.78	0.49
Nucleotide	Pyrimidine Metabolism, Uracil containing	uridine	LC/MS neg	606	C00299	HMDB00296	6029		1.26	0.63	0.62	2.02	1	0.67
Nucleotide	Pyrimidine Metabolism, Uracil containing	uracil	LC/MS polar	605	C00106	HMDB00300	1174		0.75	0.48	0.18	28.25	5.5	1.95
Nucleotide	Pyrimidine Metabolism, Uracil containing	pseudouridine	LC/MS neg	33442	C02067	HMDB00767	15047		1.03	0.91	0.91	0.67	0.75	0.64
Nucleotide	Pyrimidine Metabolism, Uracil containing	5-methyluridine (ribothymidine)	LC/MS neg	35136		HMDB00884	445408		2.31	1.18	1.63	1.12	0.88	0.68
Nucleotide	Pyrimidine Metabolism, Uracil containing	2'-deoxyuridine	LC/MS neg	1412	C00526	HMDB00012	13712		0.22	0.38	0.6	0.98	0.82	0.55
Nucleotide	Pyrimidine Metabolism, Uracil containing	3-ureidopropionate	LC/MS pos early	3155	C02642	HMDB00026	111		1.23	1.04	1.25	1.01	0.72	0.71
Nucleotide	Pyrimidine Metabolism, Uracil containing	beta-alanine	LC/MS pos early	55	C00099	HMDB00056	239		1	0.94	1.26	0.86	1.07	1.08
Nucleotide	Pyrimidine Metabolism, Uracil containing	N-acetyl-beta-alanine	LC/MS polar	37432	C01073		76406		0.74	0.9	1.03	0.31	1.67	1.19
Nucleotide	Pyrimidine Metabolism, Cytidine containing	cytidine triphosphate	LC/MS neg	2844	C00063	HMDB00082	6176		0.78	1.26	2.09	0.73	0.95	0.92
Nucleotide	Pyrimidine Metabolism, Cytidine containing	cytidine diphosphate	LC/MS neg	2841	C00112	HMDB01546	6132		1.61	1.63	1.62	1.05	0.63	0.58
Nucleotide	Pyrimidine Metabolism, Cytidine containing	cytidine 5'-monophosphate (5'-CMP)	LC/MS pos early	2372	C00055	HMDB00095	6131		2.15	1.48	1.11	1.33	0.82	0.8
Nucleotide	Pyrimidine Metabolism, Cytidine containing	cytidine	LC/MS pos early	514	C00475	HMDB00089	6175		3.67	3	1.44	1.16	0.14	0.11
Nucleotide	Pyrimidine Metabolism, Cytidine containing	cytosine	LC/MS pos early	573	C00380	HMDB00630	597		1.73	2.46	2.22	1.78	0.97	1.18
Nucleotide	Pyrimidine Metabolism, Cytidine containing	3-methylcytidine	LC/MS pos early	35132			159649		0.92	1.11	1.01	0.7	1.07	0.97
Nucleotide	Pyrimidine Metabolism, Cytidine containing	5-methylcytidine	LC/MS pos early	22119		HMDB00982	92918		2.49	3.33	2.3	0.93	0.14	0.08
Nucleotide	Pyrimidine Metabolism, Cytidine containing	2'-deoxycytidine	LC/MS pos early	15949	C00881	HMDB00014	13711		5.61	13.48	7.25	0.05	0.01	0.01
Nucleotide	Pyrimidine Metabolism, Cytidine containing	2'-O-methylcytidine	LC/MS pos early	57554			150971		1.02	0.98	1.05	0.97	0.75	0.58
Nucleotide	Pyrimidine Metabolism, Thymine containing	thymidine 5'-monophosphate	LC/MS neg	12023	C00364	HMDB01227	9700		1.37	0.9	0.71	1.95	1.26	1.05
Nucleotide	Pyrimidine Metabolism, Thymine containing	thymine	LC/MS neg	604	C00178	HMDB00262	1135		1.28	0.82	0.45	26.1	1.36	1.42
Nucleotide	Pyrimidine Metabolism, Thymine containing	5,6-dihydrothymine	LC/MS pos early	1418	C00906	HMDB00079	93556		2.05	0.88	0.6	19.52	1.94	1.37
Nucleotide	Pyrimidine Metabolism, Thymine containing	3-aminoisobutyrate	LC/MS pos early	1566	C05145	HMDB03911	64956		0.31	0.55	0.26	0.4	4.77	4.7
Nucleotide	Purine and Pyrimidine Metabolism	methylphosphate	LC/MS polar	37070		HMDB61711	13130		0.71	1.05	0.72	1.18	3.21	1.68
Cofactors and Vitamins	Nicotinate and Nicotinamide Metabolism	nicotinamide	LC/MS pos early	594	C00153	HMDB01406	936		1.15	0.86	0.98	1.25	1.18	1.12
Cofactors and Vitamins	Nicotinate and Nicotinamide Metabolism	nicotinamide ribonucleotide (NMN)	LC/MS pos early	22152	C00455	HMDB00229	14180		0.99	1.1	1.07	1.02	1.31	1.1
Cofactors and Vitamins	Nicotinate and Nicotinamide Metabolism	nicotinamide riboside	LC/MS pos early	33013	C03150	HMDB00855	439924		1.13	1.16	1.07	0.52	0.91	0.77
Cofactors and Vitamins	Nicotinate and Nicotinamide Metabolism	nicotinamide adenine dinucleotide (NAD+)	LC/MS neg	5278	C00003	HMDB00902	5893		2.44	3.11	3.1	1.24	0.78	0.83
Cofactors and Vitamins	Nicotinate and Nicotinamide Metabolism	nicotinamide adenine dinucleotide reduced (NADH)	LC/MS neg	31475	C00004	HMDB01487	439153		1.32	1.73	2.18	1.58	1.86	1.79
Cofactors and Vitamins	Nicotinate and Nicotinamide Metabolism	trigonelline (N'-methylnicotinate)	LC/MS pos early	32401	C01004	HMDB00875	5570		1.51	1.38	1.43	1.05	0.7	0.75
Cofactors and Vitamins	Nicotinate and Nicotinamide Metabolism	adenosine 5'-diphosphoribose (ADP-ribose)	LC/MS neg	558	C00301	HMDB01178	192		1.16	1.37	1.7	0.16	2.55	1.44
Cofactors and Vitamins	Riboflavin Metabolism	riboflavin (Vitamin B2)	LC/MS neg	1827	C00255	HMDB00244	493570		1.02	1.03	0.98	1.23	1.25	1.19
Cofactors and Vitamins	Riboflavin Metabolism	flavin adenine dinucleotide (FAD)	LC/MS neg	2134	C00016	HMDB01248	643975		1.27	1.09	1.17	1.2	1.12	0.97
Cofactors and Vitamins	Riboflavin Metabolism	flavin mononucleotide (FMN)	LC/MS neg	15797	C00061	HMDB01520	710		1.48	0.96	1.26	1.76	1.37	1.27
Cofactors and Vitamins	Pantothenate and CoA Metabolism	pantothenate	LC/MS pos early	1508	C00864	HMDB00210	6613		1.86	1.87	1.7	1.64	0.68	0.65
Cofactors and Vitamins	Pantothenate and CoA Metabolism	phosphopantetheine	LC/MS neg	15504	C01134	HMDB01416	987		1.03	1.07	0.9	2.1	2.46	2.05
Cofactors and Vitamins	Pantothenate and CoA Metabolism	3'-dephosphocoenzyme A	LC/MS neg	18289	C00882	HMDB01373	444485		0.81	0.71	0.5	0.65	1.27	1.04
Cofactors and Vitamins	Pantothenate and CoA Metabolism	coenzyme A	LC/MS neg	46322	C00010	HMDB01423	317		1.17	0.94	1	1.18	1.2	1.19
Cofactors and Vitamins	Pantothenate and CoA Metabolism	pantetheine	LC/MS neg	57555	C00831		439322		0.78	1.7	1.07	0.69	0.7	0.7
Cofactors and Vitamins	Ascorbate and Aldarate Metabolism	threonate	LC/MS polar	27738	C01620	HMDB00943	151152		1.97	1.9	3.77	1.73	1.9	0.76
Cofactors and Vitamins	Ascorbate and Aldarate Metabolism	gulonate*	LC/MS polar	46957	C00257	HMDB03290	9794176		1.03	1.46	1.07	10.05	1.29	6.07
Cofactors and Vitamins	Tocopherol Metabolism	alpha-tocopherol	LC/MS pos late	1561	C02477	HMDB01893	14985		1.48	0.68	0.67	1.16	0.72	0.7
Cofactors and Vitamins	Biotin Metabolism	biotin	LC/MS pos early	568	C00120	HMDB00030	171548		0.92	1.25	1.1	1.21	1.58	1.74
Cofactors and Vitamins	Folate Metabolism	5-methyltetrahydrofolate (5MeTHF)	LC/MS neg	18330	C00440	HMDB01396	146		0.86	0.61	0.86	0.79	0.99	0.89
Cofactors and Vitamins	Tetrahydrobiopterin Metabolism	dihydrobiopterin	LC/MS neg	35129	C00268	HMDB00038	1879		0.74	0.73	0.82	0.6	1.38	1.29
Cofactors and Vitamins	Pterin Metabolism	pterin	LC/MS pos early	43023	C00715	HMDB00802	73000		0.63	0.69	0.93	0.44	1.76	1.76
Cofactors and Vitamins	Hemoglobin and Porphyrin Metabolism	bilirubin (Z,Z)	LC/MS pos late	43807	C00486	HMDB00054	5280352		0.98	0.46	0.49	0.77	0.93	0.87
Cofactors and Vitamins	Thiamine Metabolism	thiamin (Vitamin B1)	LC/MS pos early	5341	C00378	HMDB00235	1130		1.04	1.21	1.01	2.94	2.05	1.87
Cofactors and Vitamins	Thiamine Metabolism	thiamin diphosphate	LC/MS neg	35670	C00068	HMDB01372	1132		1.45	0.98	0.96	1.2	0.8	0.77
Cofactors and Vitamins	Vitamin A Metabolism	retinol (Vitamin A)	LC/MS pos late	1806	C00473	HMDB00305	445354		0.86	0.72	0.69	1.52	2.46	2.04
Cofactors and Vitamins	Vitamin B6 Metabolism	pyridoxine (Vitamin B6)	LC/MS neg	608	C00314	HMDB02075	1054		1.21	1.02	1.34	1.25	1.23	1.15
Cofactors and Vitamins	Vitamin B6 Metabolism	pyridoxamine	LC/MS pos early	2150	C00534	HMDB01431	1052		0.55	0.67	0.56	0.24	0.72	0.66
Cofactors and Vitamins	Vitamin B6 Metabolism	pyridoxamine phosphate	LC/MS pos early	3138	C00647	HMDB01555	1053		1.08	1.13	1.19	1.06	0.94	0.9
Cofactors and Vitamins	Vitamin B6 Metabolism	pyridoxal phosphate	LC/MS pos early	5331	C00018	HMDB01491	1051		1.08	1.6	1.11	1.3	1.54	1.69
Cofactors and Vitamins	Vitamin B6 Metabolism	pyridoxal	LC/MS pos early	1651	C00250	HMDB01545	1050		0.82	0.71	0.85	0.69	1.2	1.1
Cofactors and Vitamins	Vitamin B6 Metabolism	pyridoxate	LC/MS neg	31555	C00847	HMDB00017	6723		1.13	1	1.31	1.1	1.34	1.02
Xenobiotics	Benzoate Metabolism	hippurate	LC/MS neg	15753	C01586	HMDB00714	464		1.09	1.01	1.07	1.32	1.32	1.22
Xenobiotics	Benzoate Metabolism	3-hydroxyhippurate	LC/MS neg	39600		HMDB06116	450268		0.83	0.87	1.02	1.58	1.74	1.76
Xenobiotics	Benzoate Metabolism	catechol sulfate	LC/MS neg	35320		HMDB59724	3083879		1.23	0.5	0.43	2.01	3	2.4
Xenobiotics	Benzoate Metabolism	O-methylcatechol sulfate	LC/MS neg	46111		HMDB60013	22473		1.2	1.06	1.02	1.74	1.32	1.25
Xenobiotics	Benzoate Metabolism	4-methylcatechol sulfate	LC/MS neg	46146					1.01	1.17	1.15	1.59	1.38	1.14
Xenobiotics	Benzoate Metabolism	4-ethylphenylsulfate	LC/MS neg	36099	C13637				1.19	0.95	1.36	2.06	0.92	0.84
Xenobiotics	Food Component/Plant	gluconate	LC/MS polar	587	C00257	HMDB00625	10690		0.84	0.95	0.76	1.92	1.25	1.19
Xenobiotics	Food Component/Plant	beta-guanidinopropanoate	LC/MS pos early	35101	C03065	HMDB13222	67701		0.92	0.89	1.11	1.11	1.26	1.16
Xenobiotics	Food Component/Plant	ergothioneine	LC/MS pos early	37459	C05570	HMDB03045	3032311		1.04	1.17	1.24	0.85	0.65	0.57
Xenobiotics	Food Component/Plant	erythritol	LC/MS polar	20699	C00503	HMDB02994	222285		0.95	0.85	1.04	1.2	1.37	1.19
Xenobiotics	Food Component/Plant	homocitrate	LC/MS polar	39601	C01251	HMDB03518	439459		0.51	0.44	0.38	1.56	1.29	1.05
Xenobiotics	Food Component/Plant	N-glycolylneuraminate	LC/MS pos early	37123	C03410	HMDB00833	123802		0.87	0.82	0.86	1.49	1.8	1.52
Xenobiotics	Food Component/Plant	stachydrine	LC/MS pos early	34384	C10172	HMDB04827	115244		1.35	1.18	1.37	0.93	0.6	0.58
Xenobiotics	Drug	penicillin G	LC/MS pos early	37468	C05551	HMDB15186	5904		1.05	0.75	0.82	1.79	1.26	1.61
Xenobiotics	Chemical	sulfate*	LC/MS neg	46960	C00059	HMDB01448	1118		1.1	0.43	1.14	2.89	1.3	2.7
Xenobiotics	Chemical	O-sulfo-L-tyrosine	LC/MS neg	45413			514186		1.01	0.82	0.92	1.57	1.5	1.44
Xenobiotics	Chemical	2-aminophenol sulfate	LC/MS neg	43266		HMDB61116	181670		0.93	1.22	0.98	0.83	1.09	1.03
Xenobiotics	Chemical	EDTA	LC/MS pos early	22163	C00284	HMDB15109	6049		0.91	0.81	0.76	1.12	1.46	1.21
Xenobiotics	Chemical	HEPES	LC/MS neg	21248			23831		1.1	0.97	0.89	1.23	1.37	1.21
Xenobiotics	Chemical	benzoylcarnitine*	LC/MS pos early	43265					1.66	1.31	1.27	0.83	0.62	0.41
Xenobiotics	Chemical	thioproline	LC/MS pos early	53231			93176		1.39	1.31	1.76	3.3	1.76	1.59
