# Supplementary material for: The Glycosyltransferase Pathway: An Integrated Analysis of the Cell Metabolome
Source: Metabolites. 2022 Oct 21;12(10):1006. doi: 10.3390/metabo12101006 (PMC9609030; doi:10.3390/metabo12101006)
Supplement: Supplementary file 1 [file metabolites-12-01006-s001.zip › Supplementary_Metabolites-1956236/YAD_Table_S3_20220915.xlsx]

## Sheet: Table S3
Table S3: Levels of measured metabolites per sample												SAMPLE NAME	CHUL-00001	CHUL-00002	CHUL-00003	CHUL-00004	CHUL-00005	CHUL-00006	CHUL-00007	CHUL-00008	CHUL-00009	CHUL-00010	CHUL-00011	CHUL-00012	CHUL-00013	CHUL-00014	CHUL-00015	CHUL-00016	CHUL-00017	CHUL-00018	CHUL-00019	CHUL-00020	CHUL-00021	CHUL-00022	CHUL-00023	CHUL-00024	CHUL-00025	CHUL-00026	CHUL-00027	CHUL-00028	CHUL-00029	CHUL-00030	CHUL-00031	CHUL-00032	CHUL-00033	CHUL-00034	CHUL-00035	CHUL-00036	CHUL-00037
												BRADFORD PROTEIN	50.502	61.425	55.463	46.359	47.455	49.757	44.717	57.6	46.523	44.803	50.83	46.933	49.913	48.751	50.666	47.098	41.37	51.329	45.125	45.704	39.094	43.001	50.165	45.207	40.638	34.953	39.094	44.716	34.545	40.151	38.363	40.395	41.454	43.247	40.802	40.557	38.363
												COMMENT	40 million cells	40 million cells	40 million cells	40 million cells	40 million cells	40 million cells	40 million cells	40 million cells	40 million cells	40 million cells	40 million cells	40 million cells	40 million cells	40 million cells	40 million cells	40 million cells	40 million cells	40 million cells	40 million cells	40 million cells	40 million cells	40 million cells	40 million cells	40 million cells	40 million cells	40 million cells	40 million cells	40 million cells	40 million cells	40 million cells	40 million cells	40 million cells	40 million cells	40 million cells	40 million cells	40 million cells	40 million cells
												GROUP NAME	CTRL1	CTRL1	CTRL1	CTRL1	CTRL1	UGT1A1_i1	UGT1A1_i1	UGT1A1_i1	UGT1A1_i1	UGT1A1_i1	UGT1A1_i2	UGT1A1_i2	UGT1A1_i2	UGT1A1_i2	UGT1A1_i2	UGT1A1_i1 + i2	UGT1A1_i1 + i2	UGT1A1_i1 + i2	UGT1A1_i1 + i2	UGT1A1_i1 + i2	CTRL2	CTRL2	CTRL2	CTRL2	CTRL2	UGT2B7_i1	UGT2B7_i1	UGT2B7_i1	UGT2B7_i1	UGT2B7_i1	UGT2B7_i8	UGT2B7_i8	UGT2B7_i8	UGT2B7_i8	UGT2B7_i8	UGT2B7_i1 + i8	UGT2B7_i1 + i8
												GROUP NUMBER	1	1	1	1	1	2	2	2	2	2	3	3	3	3	3	4	4	4	4	4	5	5	5	5	5	6	6	6	6	6	7	7	7	7	7	8	8
												SAMPLE AMOUNT	100 ul	100 ul	100 ul	100 ul	100 ul	100 ul	100 ul	100 ul	100 ul	100 ul	100 ul	100 ul	100 ul	100 ul	100 ul	100 ul	100 ul	100 ul	100 ul	100 ul	100 ul	100 ul	100 ul	100 ul	100 ul	100 ul	100 ul	100 ul	100 ul	100 ul	100 ul	100 ul	100 ul	100 ul	100 ul	100 ul	100 ul
												SAMPLE MATRIX	cell pellet	cell pellet	cell pellet	cell pellet	cell pellet	cell pellet	cell pellet	cell pellet	cell pellet	cell pellet	cell pellet	cell pellet	cell pellet	cell pellet	cell pellet	cell pellet	cell pellet	cell pellet	cell pellet	cell pellet	cell pellet	cell pellet	cell pellet	cell pellet	cell pellet	cell pellet	cell pellet	cell pellet	cell pellet	cell pellet	cell pellet	cell pellet	cell pellet	cell pellet	cell pellet	cell pellet	cell pellet
												SAMPLE NUMBER	1	2	3	4	5	6	7	8	9	10	11	12	13	14	15	16	17	18	19	20	21	22	23	24	25	26	27	28	29	30	31	32	33	34	35	36	37
PATHWAY SORTORDER	BIOCHEMICAL	SUPER PATHWAY	SUB PATHWAY	COMP ID	PLATFORM	CHEMICAL ID	RI	MASS	CAS	PUBCHEM	KEGG	Group HMDB	Control group 1A replicate 1	Control group 1A replicate 2	Control group 1A replicate 3	Control group 1A replicate 4	Control group 1A replicate 5	UGT1A1_i1 replicate 1	UGT1A1_i1 replicate 2	UGT1A1_i1 replicate 3	UGT1A1_i1 replicate 4	UGT1A1_i1 expression replicate 5	UGT1A1_i2 replicate 1	UGT1A1_i2 replicate 2	UGT1A1_i2 replicate 3	UGT1A1_i2 replicate 4	UGT1A1_i2 replicate 5	UGT1A1_i1+i2 replicate 1	UGT1A1_i1+i2 replicate 2	UGT1A1_i1+i2 replicate 3	UGT1A1_i1+i2 replicate 4	UGT1A1_i1+i2 replicate 5	Control group 2B replicate 1	Control group 2B replicate 2	Control group 2B replicate 3	Control group 2B replicate 4	Control group 2B replicate 5	UGT2B7_i1 replicate 1	UGT2B7_i1 replicate 2	UGT2B7_i1 replicate 3	UGT2B7_i1 replicate 4	UGT2B7_i1 replicate 5	UGT2B7_i8 replicate 1	UGT2B7_i8 replicate 2	UGT2B7_i8 replicate 3	UGT2B7_i8 replicate 4	UGT2B7_i8 replicate 5	UGT2B7_i1+i8 replicate 1	UGT2B7_i1+i8 replicate 2
2102	1-(1-enyl-oleoyl)-2-oleoyl-GPE (P-18:1/18:1)*	Lipid	Lysoplasmalogen	54691	LC/MS Pos Late	100010839	2534	728.559				HMDB11441	0.7586	0.6835	0.7317	0.8597	0.8375	0.5752	0.69	0.5023	0.5103	0.5232	1.2038	1.7661	1.5428	1.4198	1.2682	1.15	1.3434	1.1433	1.3832	1.2096	1.4189	1.3882	1.2447	1.2399	1.7963	0.7404	0.6639	0.5553	0.7043	0.6644	1.0794	1.1227	0.9677	0.9163	0.994	1.006	1.1625
2099	1-(1-enyl-oleoyl)-GPE (P-18:1)*	Lipid	Lysoplasmalogen	44621	LC/MS Pos Late	100005372	1566	464.314					1.1247	0.6866	0.6829	0.8873	1.0516	0.7694	0.9237	0.5719	0.6011	0.815	1.1913	1.0797	1.0432	0.9663	0.9429	0.9002	0.8749	0.728	0.8759	0.9806	1.1223	1.3112	0.9189	0.9943	1.3153	1.0057	1.2729	0.9229	0.95	0.8996	1.0548	1.1152	1.0381	1.0108	1.2776	1.0105	1.2071
2084	1-(1-enyl-palmitoyl)-2-arachidonoyl-GPC (P-16:0/20:4)*	Lipid	Plasmalogen	52689	LC/MS Pos Late	100009014	2154	766.575				HMDB11220	1.0841	0.8521	0.8668	1.1479	1.2235	1.5237	1.9282	1.2136	1.441	1.6441	1.0183	0.9463	0.8289	0.8223	0.8762	0.9544	0.9532	0.7816	0.9578	0.8618	0.766	0.8853	0.6601	0.7709	0.8634	1.6323	1.4603	1.3436	1.7428	1.3319	1.3057	0.9817	1.2785	1.2161	1.1028	1.0572	0.9177
2076	1-(1-enyl-palmitoyl)-2-arachidonoyl-GPE (P-16:0/20:4)*	Lipid	Plasmalogen	52673	LC/MS Pos Late	100009002	2270	724.528				HMDB11352	0.8276	0.6922	0.7747	0.9266	1.0094	0.9237	1.0623	0.7872	0.9512	1.0104	0.7985	0.7908	0.7737	0.7677	0.8214	0.8673	0.8853	0.7393	0.8923	0.892	1.0456	0.9956	0.8568	0.9721	1.0391	1.3586	1.2755	1.0582	1.3466	1.2788	1.2183	1.0476	1.174	1.173	1.1258	1.103	1.1734
2085	1-(1-enyl-palmitoyl)-2-linoleoyl-GPC (P-16:0/18:2)*	Lipid	Plasmalogen	52682	LC/MS Pos Late	100009009	2226	742.575				HMDB11211	0.7844	0.6491	0.7358	0.9147	0.9969	1.2918	1.5193	1.0745	1.2726	1.3301	0.6631	0.9947	0.6943	0.6752	0.6176	0.9049	1.1291	0.8641	1.0533	1.0031	0.9688	1.0779	0.7927	0.8307	0.9921	1.8088	1.7518	1.3803	1.6543	1.684	1.1686	1.1256	1.1645	1.0522	1.1122	0.6976	0.7095
2078	1-(1-enyl-palmitoyl)-2-oleoyl-GPC (P-16:0/18:1)*	Lipid	Plasmalogen	52478	LC/MS Pos Late	100009007	2443	744.59					0.7121	0.5753	0.6167	0.7474	0.8588	0.9891	1.0462	0.7784	0.9109	0.9663	1.0768	1.1045	1.0463	1.0315	1.0308	1.1578	1.2571	1.0026	1.241	1.2887	1.4663	1.5332	1.1678	1.2318	1.4242	1.3051	1.2414	0.9877	1.2053	1.1459	0.9756	0.8907	0.9974	0.9239	0.9668	0.9196	0.9775
2072	1-(1-enyl-palmitoyl)-2-oleoyl-GPE (P-16:0/18:1)*	Lipid	Plasmalogen	52477	LC/MS Pos Late	100009005	2600	702.543				HMDB11342	0.7059	0.7253	0.7345	0.8054	0.8509	0.6605	0.7246	0.5647	0.5235	0.5628	0.9831	1.1716	1.169	1.0683	1.0075	1.0052	1.0547	0.8303	1.0183	0.9948	1.2283	1.2146	1.0242	1.0141	1.4354	0.8452	0.7592	0.5981	0.7653	0.7655	1.1485	1.279	1.1201	1.0302	1.1106	1.0519	1.1669
2075	1-(1-enyl-palmitoyl)-2-palmitoleoyl-GPC (P-16:0/16:1)*	Lipid	Plasmalogen	52713	LC/MS Pos Late	100009160	2218	716.559				HMDB11207	0.4225	0.3672	0.412	0.5824	0.6795	0.9761	0.9625	0.7097	0.7462	1.0047	1.034	1.2225	1.2011	1.2223	1.4014	1.2332	1.3537	1.1452	1.2994	1.4064	1.8014	1.6766	1.3274	1.38	1.702	1.4293	1.1781	0.9953	1.1471	1.1154	0.77	0.7139	0.7572	0.6675	0.7882	0.8073	0.8911
2074	1-(1-enyl-palmitoyl)-2-palmitoyl-GPC (P-16:0/16:0)*	Lipid	Plasmalogen	52716	LC/MS Pos Late	100009162	2454	718.575		11146967		HMDB11206	0.7961	0.6257	0.6312	0.7589	0.8479	1.1416	1.3526	0.9295	1.2159	1.1047	1.3586	1.3839	1.3483	1.293	1.3014	1.1185	1.1041	0.8412	1.0377	1.0219	1.0415	1.1703	0.8623	0.9485	1.0684	1.2169	0.9781	0.9227	1.1343	0.9208	1.1096	0.9295	1.1466	0.9202	0.8953	0.8389	0.7719
2096	1-(1-enyl-palmitoyl)-GPC (P-16:0)*	Lipid	Lysoplasmalogen	52474	LC/MS Pos Late	100002875	1547	480.345		10917802		HMDB10407	1.1174	0.6271	0.6079	0.8829	1.0105	0.9727	1.4792	0.6058	0.8755	1.1963	1.2784	0.9132	0.8883	0.8161	0.8477	1.0979	1.0136	0.7203	0.963	1.0023	0.9986	1.1334	0.9053	1.1475	1.1162	1.1547	1.1885	1.1449	1.0729	1.0014	0.9527	0.9917	1.0587	1.0427	1.0619	0.8943	0.8123
2097	1-(1-enyl-palmitoyl)-GPE (P-16:0)*	Lipid	Lysoplasmalogen	39270	LC/MS Pos Late	100003000	1558	438.298					0.9813	0.6402	0.6655	0.8807	1.046	0.7942	1.0187	0.6394	0.688	0.9477	0.9669	0.8953	0.8	0.7906	0.7982	0.7578	0.7687	0.6199	0.7689	0.8109	1.1454	1.2806	0.9625	1.1022	1.262	1.082	1.3585	1.0308	1.0323	1.0675	0.9559	1.1198	1.054	1.0474	1.3262	1.0517	1.2333
2088	1-(1-enyl-stearoyl)-2-arachidonoyl-GPE (P-18:0/20:4)*	Lipid	Plasmalogen	52475	LC/MS Pos Late	100008999	2511	752.559		9547058		HMDB05779	0.9778	0.7815	0.8791	0.9892	1.0103	1.25	1.5027	1.072	1.266	1.2834	0.7612	0.6591	0.6308	0.6223	0.6407	0.9613	0.9897	0.8149	0.976	0.9505	0.8232	0.831	0.7771	0.8431	0.8288	1.447	1.3415	1.0943	1.4816	1.3367	1.2543	1.0843	1.2482	1.1906	1.07	1.2161	1.1514
2081	1-(1-enyl-stearoyl)-2-linoleoyl-GPE (P-18:0/18:2)*	Lipid	Plasmalogen	52748	LC/MS Pos Late	100009225	2633	728.559				HMDB11376	1.0927	1.1199	1.1883	1.244	1.3044	0.2997	0.3137	0.2739	0.3234	0.3651	0.3663	0.1357	0.1754	0.1357	0.1357	0.1913	0.1357	0.1357	0.1357	0.6247	0.1601	0.5761	0.1357	0.1357	0.1357	0.8559	0.9903	0.596	0.4731	1.0097	1.4046	1.5149	1.4169	1.2782	1.3368	1.2673	1.5035
2080	1-(1-enyl-stearoyl)-2-oleoyl-GPE (P-18:0/18:1)	Lipid	Plasmalogen	52614	LC/MS Pos Late	100008919	2950	730.575	144371-68-6			HMDB11375	0.9411	0.8056	1.0069	0.9884	1.0318	0.9527	1.1394	0.8782	1.1503	0.9846	0.8694	0.9396	0.95	0.9237	0.8162	1.5299	1.5437	1.4009	1.3448	1.3421	0.8992	0.9931	0.8185	0.9403	1.2246	0.8164	0.7502	0.564	0.753	0.8367	1.306	1.449	1.2509	1.1177	1.0143	1.0412	1.1129
2101	1-(1-enyl-stearoyl)-GPE (P-18:0)*	Lipid	Lysoplasmalogen	39271	LC/MS Pos Late	100003001	1649	466.329					1.0085	0.6766	0.6826	0.8871	1.0066	1.038	1.3034	0.8105	0.9196	1.1809	0.898	0.7502	0.6942	0.6817	0.6458	0.9268	0.939	0.7492	0.9068	0.9817	0.9934	1.134	0.8285	0.9634	1.0552	1.1937	1.2121	1.0558	1.1043	1.0155	1.0354	1.1043	1.1151	1.0217	1.1441	0.9509	1.0807
1694	1,2-dilinoleoyl-GPC (18:2/18:2)	Lipid	Phospholipid Metabolism	52603	LC/MS Pos Late	100008903	2006	782.569	998-06-1	5288075		HMDB08138	0.6494	0.5938	0.5049	0.5935	0.8039	1.3011	1.7668	1.1753	1.4368	1.566	0.8806	0.6657	0.7874	0.8655	0.8512	1.3495	1.2845	0.9799	1.2202	1.326	1.3441	1.2755	1.0962	1.1049	1.229	2.4639	2.3383	2.0255	2.4953	1.9627	0.9048	0.7057	0.9431	0.8223	0.8917	0.7873	0.8938
1614	1,2-dioleoyl-GPC (18:1/18:1)	Lipid	Phospholipid Metabolism	52457	LC/MS Pos Late	100008905	2346	786.601	4235-95-4	10350317			0.8999	0.7406	0.7896	0.9066	0.9281	0.9414	1.0626	0.7575	0.9252	0.9998	1.0171	1.018	0.9635	0.957	0.9325	1.1205	1.1911	0.9714	1.1943	1.171	1.0914	1.1231	0.9141	0.9595	1.1675	1.1222	1.0292	0.8715	1.1001	0.9893	1.0379	1.0026	1.0328	0.977	0.9999	1.023	1.1783
1676	1,2-dioleoyl-GPE (18:1/18:1)	Lipid	Phospholipid Metabolism	52609	LC/MS Pos Late	100008906	2485	744.554	4004-05-01	9546757			0.8503	0.7157	0.8198	0.9123	0.9722	0.8658	0.994	0.7066	0.8888	0.8678	1.0635	1.0761	1.0273	1.0076	1.006	1.1937	1.178	0.9777	1.1405	1.1036	1.0422	1.0636	0.8834	0.937	1.0491	0.9684	0.8591	0.7514	0.9658	0.8751	1.0899	1.0825	1.101	1.0317	1.028	1.007	1.1242
1672	1,2-dioleoyl-GPG (18:1/18:1)	Lipid	Phospholipid Metabolism	19142	LC/MS Polar	1541	715	773.534	67254-28-8	11846228			0.7547	0.6805	0.656	0.9933	0.8669	1.6559	2.2212	1.8929	1.3792	1.8385	0.9771	1.0512	0.9732	1.0067	0.8662	1.5076	1.9658	2.1264	1.868	1.7984	0.8962	1.1413	0.6881	0.7128	1.0201	1.4765	1.7172	1.2439	1.1724	1.3398	0.8086	0.9155	0.7528	0.7135	0.8886	0.9133	1.0564
1673	1,2-dioleoyl-GPI (18:1/18:1)	Lipid	Phospholipid Metabolism	52619	LC/MS Polar	100008908	913	861.55				HMDB09837	0.693	0.5136	0.903	1.0781	1.0649	0.6213	0.8324	0.6566	0.9659	1.0321	0.9489	1.0946	0.9984	1.0633	0.7722	0.8781	1.4611	1.3476	1.0016	1.1404	1.0098	0.9477	0.6652	0.9114	1.0832	0.9056	1.2027	0.872	1.1093	1.1358	1.2323	0.9849	0.9038	1.0086	0.8834	1.4494	1.1883
1629	1,2-dipalmitoleoyl-GPC (16:1/16:1)*	Lipid	Phospholipid Metabolism	52472	LC/MS Pos Late	100008997	1992	730.538					1.2908	1.0011	1.1964	1.327	1.4629	0.6395	0.7308	0.4897	0.6339	0.6857	1.2527	1.3097	1.1259	1.1245	1.1242	0.8311	0.8529	0.6705	0.8644	0.8692	0.9752	0.915	0.7429	0.8059	0.8955	0.9989	0.8604	0.7999	0.9488	0.8274	1.5496	1.415	1.5154	1.4729	1.5417	1.3942	1.5416
1600	1,2-dipalmitoyl-GPC (16:0/16:0)	Lipid	Phospholipid Metabolism	19130	LC/MS Pos Late	100000657	2365	734.569	63-89-8	452110	D03585	HMDB00564	0.8308	0.6483	0.7321	0.8425	0.8754	1.0816	1.3749	0.9312	1.2673	1.2023	0.7723	0.7812	0.7798	0.764	0.8465	0.9756	1.0361	0.769	0.8653	0.8193	0.9733	0.8934	0.9416	1.0278	0.9935	1.4016	1.0364	1.0065	1.3076	1.1372	1.1992	1.0835	1.2313	1.0604	1.0611	1.0641	1.0131
1601	1,2-dipalmitoyl-GPE (16:0/16:0)*	Lipid	Phospholipid Metabolism	57341	LC/MS Pos Late	100009204	2498	692.522		445468		HMDB08923	0.9338	0.7864	0.898	0.86	1.1408	0.8346	1.1595	1.0121	1.1314	0.779	0.7696	0.951	0.8644	1.0046	1.0692	1.3018	1.3579	0.8444	0.9119	0.7697	0.715	0.5988	0.8221	0.9063	1.1252	1.2494	0.9273	0.7169	0.8338	1.0793	1.6286	2.1211	2.1793	1.5365	1.3429	1.1045	0.9954
1720	1,2-dipalmitoyl-GPG (16:0/16:0)	Lipid	Phospholipid Metabolism	52625	LC/MS Pos Late	100000652	3157	740.544	200880-41-7	11846227		HMDB10570	0.9026	0.5657	0.6872	0.8804	0.9946	2.523	3.596	2.2034	3.1719	2.988	0.7159	0.5638	0.5907	0.5714	0.6914	1.8116	1.4535	1.1464	1.2494	1.3086	0.8236	0.7974	0.9027	1.0116	0.65	5.2108	3.4775	3.5219	3.3333	2.7022	0.9632	0.8459	1.2022	0.9463	1.034	0.9448	1.0054
1699	1,2-distearoyl-GPC (18:0/18:0)	Lipid	Phospholipid Metabolism	19132	LC/MS Pos Late	100000660	3066	790.632	816-94-4	94190		HMDB08036	0.8946	0.6224	0.7194	0.6958	0.8143	2.0841	2.9943	2.1925	2.7174	2.2237	0.5566	0.3666	0.412	0.5618	0.5818	1.7017	1.4672	1.0952	0.9567	1.0421	0.7373	0.7648	0.8963	1.0467	1.1222	1.6868	1.3594	1.2053	1.4558	1.5386	0.8246	0.9677	1.2073	0.9751	0.8288	0.8444	0.7977
1113	10-heptadecenoate (17:1n7)	Lipid	Long Chain Fatty Acid	33971	LC/MS Neg	100001278	5555	267.233	29743-97-3	5312435		HMDB60038	1.0016	0.8327	0.8817	0.9144	1.5947	1.1714	2.8244	1.2021	1.7949	1.7137	0.8705	0.5701	0.6482	0.5333	0.733	1.0492	0.7338	0.6467	0.8857	0.8545	1.1258	1.1354	0.6457	1.3065	1.1982	1.0227	3.3987	0.9984	1.4955	1.178	0.9727	1.0018	0.9936	0.7293	1.2175	0.8642	0.9919
1123	10-nonadecenoate (19:1n9)	Lipid	Long Chain Fatty Acid	33972	LC/MS Neg	100001277	5780	295.264	73033-09-7	5312513		HMDB13622	1.2875	0.9957	0.9038	1.0353	1.6398	1.3278	3.3643	1.3308	1.9793	2.0485	0.8277	0.6012	0.5239	0.6123	0.5507	0.9491	0.7943	0.6866	1.0363	1.0001	0.98	1.2518	0.7204	0.7359	1.0808	0.9158	3.2222	1.1137	1.4311	1.3683	1.0016	0.9216	0.9999	0.7363	1.1019	0.9037	1.0239
1220	17-methylstearate	Lipid	Fatty Acid, Branched	38296	LC/MS Neg	100002356	5993	297.28	2724-59-6	3083779		HMDB37397	1.3863	1.0497	0.9943	1.2379	1.7631	0.7675	1.6659	0.7418	1.6357	1.1297	0.8423	0.6025	0.4673	0.6985	0.6003	0.7345	1.0275	0.7217	0.3971	0.873	1.0791	1	0.6872	0.8623	0.3971	1.032	1.7267	0.9158	1.0697	1.149	1.5346	0.3971	0.851	0.8228	1.128	1.1039	0.3971
1950	1-arachidonoyl-GPE (20:4n6)*	Lipid	Lysolipid	35186	LC/MS Neg	100001571	5874	500.278		42607465		HMDB11517	1.5677	0.8465	0.5005	0.7414	0.8434	0.8275	1.5066	0.7898	1.3904	1.0301	0.9345	0.6276	0.7705	0.4698	0.9123	0.7276	1.7709	0.6019	0.8851	0.7177	0.646	0.7588	0.6883	1.1358	1.0917	1.6635	2.4414	3.2062	2.5131	1.6145	1.7529	2.4474	1.3137	1.5065	0.8013	1.2105	1.7144
1971	1-arachidonoyl-GPI (20:4)*	Lipid	Lysolipid	34214	LC/MS Neg	100001654	5482	619.289				HMDB61690	1.8899	1.1074	0.4655	1.0643	1.3674	1.0094	4.3047	1	2.7076	2.2957	1.4348	0.3878	0.4987	0.4181	0.9542	0.9749	2.3424	0.5068	1.193	0.7007	0.3031	0.4556	0.3042	0.7021	0.2201	1.5756	1.9555	3.9632	2.7816	1.293	1.0309	1.186	0.2201	0.523	0.3265	0.9204	0.6637
2129	1-arachidonylglycerol (20:4)	Lipid	Monoacylglycerol	34397	LC/MS Neg	100001433	6250	303.233	35474-99-8	5282281	C13857	HMDB11549	0.3911	0.6726	0.4261	0.5591	0.3818	1.4026	3.31	1.816	3.6728	3.1012	0.7188	0.9109	0.6841	1.0622	0.6381	0.9116	0.6963	0.7957	0.93	1.031	1.2456	0.9926	0.497	1.0488	0.8948	2.3039	7.2242	2.8171	5.2496	3.0752	0.3818	1.0074	1.4925	1.1955	1.4062	0.613	0.3818
2136	1-dihomo-linolenylglycerol (20:3)	Lipid	Monoacylglycerol	48341	LC/MS Neg	100006121	6400	305.249					1.0548	1.3977	0.6561	0.5866	1.7263	0.7378	2.2012	0.9555	1.764	0.9199	1.4386	0.9569	0.4514	0.3788	0.3595	0.7944	0.6394	0.6655	0.4829	0.3007	1.0399	0.9601	0.6557	0.5461	0.8779	0.9448	3.19	1.0411	2.1426	1.3504	1.2617	1.0675	1.3441	1.1872	1.8795	0.6327	1.6341
2134	1-docosahexaenoylglycerol (22:6)	Lipid	Monoacylglycerol	35153	LC/MS Neg	100001481	6150	309.222				HMDB11587	0.476	0.6927	0.7891	0.2091	1.157	1.0184	1.9238	1.1626	0.2091	1.8465	0.4335	0.5784	0.5072	0.9225	0.606	0.7128	0.4734	0.2091	0.2091	0.2091	0.9882	1.6115	0.2091	0.2091	1.0595	1.5908	5.2404	1.5827	3.4201	3.0844	1.1753	0.5562	0.2091	1.4687	1	0.5448	1.0906
1933	1-lignoceroyl-GPC (24:0)	Lipid	Lysolipid	49617	LC/MS Pos Late	100002873	1907	608.465	325171-59-3			HMDB10405	0.7496	0.5363	0.572	0.6567	0.7234	1.8403	2.0146	1.3132	1.4272	1.8916	0.4488	0.4062	0.4136	0.4222	0.3423	1.2872	1.1747	1.0082	1.1898	1.2742	0.9918	1.1519	0.9512	1.1626	1.2113	1.9213	1.3597	1.2911	1.5248	1.355	0.6123	0.7489	0.6843	0.753	0.6075	0.9303	1.1056
1702	1-linoleoyl-2-arachidonoyl-GPC (18:2/20:4n6)*	Lipid	Phospholipid Metabolism	52710	LC/MS Pos Late	100009131	1969	806.569				HMDB08147	1.055	0.8427	0.8989	1.2606	1.2016	1.1611	1.2759	0.7563	0.9859	0.9882	1.1913	0.6044	0.8681	0.812	1.0634	1.1226	0.8887	0.8237	0.8043	0.9749	0.7864	0.7452	0.6634	0.7193	0.6967	1.4137	1.4903	1.701	1.6739	1.2847	0.9671	1.0118	1.3574	1.1981	0.9814	0.9339	1.0785
2126	1-linoleoylglycerol (18:2)	Lipid	Monoacylglycerol	27447	LC/MS Neg	100001040	6477	279.233	2277-28-3	5283469			0.4678	0.149	0.6957	0.7341	0.6293	0.8789	2.1319	1	1.2992	1.8075	0.796	0.2863	0.149	0.149	0.8904	0.6229	0.1596	0.5549	0.149	0.149	0.3395	0.64	0.5599	0.149	0.149	1.3062	3.7706	1.2884	2.2899	1.7711	1.0755	0.149	1.097	1.023	1.2126	0.8414	1.2092
1910	1-linoleoyl-GPC (18:2)	Lipid	Lysolipid	34419	LC/MS Pos Late	100001395	1465	520.34		11988421	C04100	HMDB10386	1.5336	0.787	0.8238	1.1372	1.4748	0.9297	0.9651	0.6972	0.98	1.02	1.6627	1.2403	1.0813	0.6747	1.0619	0.535	0.8944	0.6665	0.7236	0.6653	0.4754	0.5562	0.4412	0.5567	0.5634	1.1302	0.8095	1.305	1.0616	0.8745	1.1913	1.376	1.2507	1.2195	0.9087	1.2629	1.1026
2121	1-margaroylglycerol (17:0)	Lipid	Monoacylglycerol	34391	LC/MS Neg	100001429	6571	269.249	68002-72-2	107036			1.0039	0.2593	1.0967	1.3867	1.4184	0.2593	0.7821	0.7415	1.0299	0.9495	1.0905	0.8295	0.5574	0.6953	0.5133	0.7836	0.516	0.2593	0.6826	0.549	1.333	1.1838	0.6171	1.0666	0.9943	1.4268	2.3143	0.8723	1.1627	0.849	1.3182	1.0852	0.9639	1.6399	1.0978	0.9961	1.5094
3227	N1-methyladenosine	Nucleotide	Purine Metabolism, Adenine containing	15650	LC/MS Pos Early	1242	2120	282.12	15763-06-1	27476	C02494	HMDB03331	1.7029	0.7813	1.0261	1.2945	1.4613	0.5034	1.2073	0.379	0.5353	0.5056	1.8178	1.0582	1.2069	1.0406	1.3267	1.4214	1.0313	0.9441	1.1493	1.204	1.0349	1.4191	0.9739	1.1581	1.3721	0.3661	0.3661	0.3661	0.3661	0.3661	0.9567	0.7973	0.8722	0.8103	0.9573	0.6425	0.725
420	1-methylguanidine	Amino Acid	Guanidino and Acetamido Metabolism	48114	LC/MS Pos Early	100000715	2149	74.0713	22661-87-6	10111	C02294	HMDB01522	1.0957	0.6075	0.6137	0.645	0.6357	0.5327	0.8617	0.5961	0.7276	0.3888	0.5944	0.5541	0.6139	0.6149	0.7535	1.4009	1.4009	0.8238	0.9525	1.0649	0.6649	1.0282	0.667	1.0643	0.9766	1.4394	0.9367	1.1991	1.5144	1.4167	1.5667	2.133	1.9248	1.4794	1.7436	1.0234	1.6617
62	1-methylhistidine	Amino Acid	Histidine Metabolism	30460	LC/MS Pos Early	100001051	2755	170.092	332-80-9	92105	C01152	HMDB00001	0.9338	0.5878	0.6603	0.778	0.865	0.8931	1.0271	0.6747	0.8488	0.9771	0.9537	0.6474	0.7114	0.6982	0.7922	1.0928	1.002	0.8557	1.1907	1.1132	1.0647	1.2403	1.0256	1.1848	1.3377	1.0989	0.7808	1.0096	1.0221	0.8134	1.2828	0.998	1.0112	1.0113	1.0712	1.1087	1.0914
76	1-methylimidazoleacetate	Amino Acid	Histidine Metabolism	32350	LC/MS Pos Early	100001208	2064	141.066	2625-49-2	75810	C05828	HMDB02820	0.9949	0.6518	0.7431	0.8858	1.0676	1.0386	1.0099	0.6387	0.8352	1.0171	1.2006	0.7016	0.9386	0.9062	0.7696	0.904	0.9	0.8287	1.0245	1.0051	0.9374	1.4755	1.0997	0.8369	1.2396	0.9495	1.1871	1.0596	1.0146	1.2423	1.0658	1.3416	1.6151	1.0803	1.1427	0.8176	1.0997
2115	1-myristoylglycerol (14:0)	Lipid	Monoacylglycerol	35625	LC/MS Neg	100001618	6353.3	227.202	75685-84-6	79050	C01885	HMDB11561	0.6477	0.6784	0.6656	0.7413	1.3044	0.6553	1.4108	0.6952	1.2762	1.1756	0.9215	0.8826	0.811	1.0916	1.075	0.7521	0.8477	0.5069	0.908	0.7873	0.9993	1.244	1.0062	1.0007	1.2469	1.0886	2.1756	1.189	1.8576	1.4238	0.9063	0.9556	1.2424	1.0527	1.0633	0.8807	1.1152
1722	1-oleoyl-2-arachidonoyl-GPE (18:1/20:4)*	Lipid	Phospholipid Metabolism	55041	LC/MS Pos Late	100009219	2200	766.538				HMDB09069	0.7983	0.6863	0.7691	0.8772	0.909	1.1939	1.4796	0.9489	1.359	1.2156	0.7687	0.7227	0.6828	0.6886	0.7812	1.0892	1.0537	0.8608	1.0081	1.0222	1.0385	0.9478	0.8965	1.0504	1.0163	1.6465	1.2819	1.3086	1.717	1.2792	1.0425	0.8871	1.0727	1.0317	0.9078	0.9919	0.969
1723	1-oleoyl-2-arachidonoyl-GPI (18:1/20:4) *	Lipid	Phospholipid Metabolism	54994	LC/MS Pos Late	100010951	2568	902.575				HMDB09844	0.713	0.7131	0.6553	0.8674	0.916	1.2981	1.6615	1.0504	1.2796	1.2733	0.829	0.7294	0.672	0.7083	0.9839	1.3376	1.1459	0.8031	1.1772	1.1957	0.9181	0.796	0.7806	0.8872	0.7117	2.0295	1.5882	1.5843	1.9062	1.4926	1.1051	0.7531	1.1059	1.0009	0.9405	1.3083	1.2392
1631	1-oleoyl-2-linoleoyl-GPC (18:1/18:2)*	Lipid	Phospholipid Metabolism	52453	LC/MS Pos Late	100008981	2165	784.585					0.9446	0.6738	0.8614	0.94	0.9639	1.3398	1.5953	1.0354	1.4715	1.3474	0.9878	0.9095	0.9501	1.0262	0.9168	1.0307	1.0918	0.7619	0.9587	1.0059	0.8822	0.9815	0.71	0.759	0.9422	1.8047	1.1208	1.4822	1.9142	1.5757	1.0942	1.1459	1.2145	0.9242	0.9871	1.1532	1.187
2124	1-oleoylglycerol (18:1)	Lipid	Monoacylglycerol	21184	LC/MS Neg	100000924	6650	281.249	111-03-5	5283468		HMDB11567	0.9248	0.7566	0.6932	0.8192	1.2577	0.6952	1.7702	0.8437	1.4553	1.5341	1.1307	1.0293	0.9091	0.8855	0.6798	0.976	0.792	0.8774	1.0404	0.9166	1.2616	1.2648	0.6989	0.8318	1.1041	0.9843	2.6407	0.9577	1.4778	1.2369	1.216	0.9113	1.1342	1.0157	1.1272	0.7181	1.2077
1907	1-oleoyl-GPC (18:1)	Lipid	Lysolipid	48258	LC/MS Pos Late	100001272	1540	522.355	19420-56-5	16081932		HMDB02815	1.2325	0.698	0.6019	0.7918	0.8127	1.1808	1.4579	0.6944	1.0243	1.3699	1.2346	0.8144	0.7958	0.6664	0.8789	1.2774	1.1491	0.764	1.1355	1.0167	0.865	0.9116	0.968	1.1097	0.9767	1.3881	0.6019	1.3914	1.386	0.9262	0.9475	0.8308	1.0901	1.0641	0.7691	1	0.9516
1942	1-oleoyl-GPE (18:1)	Lipid	Lysolipid	35628	LC/MS Pos Late	100001569	1554	480.308	89576-29-4	9547071		HMDB11506	1.0586	0.6071	0.5518	0.8186	0.9559	1.0871	1.3645	0.8293	1.0034	1.199	1.1193	0.8102	0.7121	0.7732	0.7466	1.0462	1.014	0.817	0.9571	0.8884	1.1194	1.1244	0.9824	1.0943	1.1778	1.1859	1.1524	1.1374	1.1762	0.9655	0.9335	0.7515	0.9819	0.8713	1.0104	0.8606	1.0077
1989	1-oleoyl-GPG (18:1)*	Lipid	Lysolipid	45968	LC/MS Neg	100005716	5610	509.288					1.1757	0.6748	0.7079	0.7903	0.9191	1.2579	2.6264	1.3618	2.2047	2.1664	1.007	0.9511	0.9144	0.7447	0.993	1.7013	2.3382	1.2758	1.6068	1.5954	0.7378	0.924	0.4598	0.647	1.2017	2.6405	2.9814	2.6586	2.4486	1.6812	0.9168	0.9558	0.7739	0.6264	0.5948	0.6089	0.7512
1965	1-oleoyl-GPI (18:1)*	Lipid	Lysolipid	36602	LC/MS Neg	100001777	5599	597.305					2.7874	1.161	0.4896	1.5651	1.8166	0.913	2.0585	0.5552	1.1022	0.7406	1.3992	0.4684	0.6757	0.3136	0.9052	1.0819	1.9835	0.5502	1.1554	0.6973	0.4098	0.3357	0.3736	0.6198	0.9181	0.8672	1.8696	2.317	1.4496	1.1909	0.914	1.2755	0.8001	0.5704	0.4893	1.1284	1.6907
1974	1-oleoyl-GPS (18:1)	Lipid	Lysolipid	19260	LC/MS Neg	100000630	5607	522.284	326589-90-6	9547099		HMDB61694	2.8623	1.0927	0.7722	1.4727	1.5786	0.4364	0.9791	0.2942	1.3776	0.5742	1.0819	0.6589	0.7623	0.48	0.7205	0.9288	1.8745	0.5836	0.7654	0.6735	0.4078	0.543	0.465	0.6918	0.2635	1.0633	2.5116	2.5044	1.6706	0.9037	1.2274	1.7871	1.0209	1.1597	0.5606	1.1193	1.4785
1689	1-palmitoleoyl-2-linoleoyl-GPC (16:1/18:2)*	Lipid	Phospholipid Metabolism	52683	LC/MS Pos Late	100009075	2003	756.554				HMDB08006	0.8104	0.6065	0.6562	1.0174	0.6375	1.0154	1.3487	0.8033	1.0861	1.2848	0.9076	0.9955	0.9271	0.9997	0.9243	1.0566	1.0841	0.6065	0.9485	1.0781	1.0185	1.0557	0.8394	0.7856	0.9874	2.1078	2.0564	1.8937	2.2986	1.9113	0.9759	1	0.8831	1.0254	0.9678	1.0768	0.9417
1624	1-palmitoleoyl-2-oleoyl-GPC (16:1/18:1)*	Lipid	Phospholipid Metabolism	52458	LC/MS Pos Late	100008983	2155	758.569					0.8019	0.6782	0.8271	0.7338	0.8303	0.5543	0.7669	0.4531	0.5856	0.5733	1.1225	1.1599	1.2727	1.3663	1.1794	1.1253	1.2301	0.8673	1.1929	1.1639	1.3633	1.4073	1.0258	1.125	1.4478	0.9263	0.9459	0.8329	1.0611	1.0818	0.945	0.7745	0.8674	0.9555	0.9839	1.0367	1.2647
1643	1-palmitoleoyl-2-oleoyl-GPE (16:1/18:1)*	Lipid	Phospholipid Metabolism	52469	LC/MS Pos Late	100008995	2250	716.522					0.6181	0.4083	0.5655	0.8193	0.809	0.6044	0.6152	0.4301	0.5427	0.6329	1.2421	1.3953	1.4561	1.2809	1.3068	1.1941	1.2337	1.0447	1.0727	1.1336	1.3293	1.3608	1.0724	1.1263	1.4408	0.8046	0.7934	0.6841	0.8488	0.7513	1.031	0.9685	1.016	1.0039	1.0335	0.918	0.9894
1640	1-palmitoleoyl-2-oleoyl-GPI (16:1/18:1)*	Lipid	Phospholipid Metabolism	52725	LC/MS Polar	100009174	923	833.519					0.8053	0.5397	0.9967	1.2666	1.2441	0.4085	0.6079	0.4218	0.6486	0.7165	1.0516	1.0534	1.0033	1.0799	0.8249	0.6752	1.0376	0.8998	0.7138	0.8619	0.7979	0.7894	0.5221	0.7008	0.7755	0.7884	1.1562	0.8833	1.0619	1.0717	1.4783	1.1748	1.1488	1.2241	1.1219	1.6659	1.3457
2138	1-palmitoleoylglycerol (16:1)*	Lipid	Monoacylglycerol	52431	LC/MS Neg	100008952	6094	253.217				HMDB11565	0.8793	0.8339	0.7061	0.8278	1.1392	0.5505	1.1517	0.8019	1.0276	1.2683	1.0289	1.2349	0.3782	1.1917	0.4833	0.814	0.5987	0.6543	0.3383	0.8873	1.4436	1.2156	0.54	0.8229	1	0.8703	2.2996	0.9442	1.5986	1.3389	2.1322	1.1543	0.3383	2.1514	0.3383	0.5453	0.3383
1900	1-palmitoleoyl-GPC (16:1)*	Lipid	Lysolipid	33230	LC/MS Pos Late	100001511	1450	494.324		24779461		HMDB10383	1.3521	0.9961	1.0152	1.2175	1.4718	0.6968	0.7848	0.5	0.6447	0.7736	1.3452	1.0039	1.0631	0.842	0.9466	0.7845	0.7304	0.5928	0.7188	0.7598	0.7595	0.7395	0.7542	0.8568	0.6868	1.0618	0.8911	1.2009	1.1071	0.8372	1.5855	1.5969	1.4104	1.4864	1.3671	1.3819	1.3862
1686	1-palmitoyl-2-alpha-linolenoyl-GPC (16:0/18:3n3)*	Lipid	Phospholipid Metabolism	52684	LC/MS Pos Late	100009076	2034	756.554				HMDB07975	0.9169	0.6971	0.7856	0.7937	1.1339	0.738	0.8992	0.572	0.7543	0.789	1.0366	1.2678	0.9926	1.077	1.0314	0.8304	0.877	0.572	0.9274	0.8537	0.9937	0.9202	0.7895	0.9166	1	1.2093	1.1367	1.3717	1.1574	1.0926	1.0563	1.0577	1.2114	1.0318	1.1728	1.0943	1.2494
1620	1-palmitoyl-2-arachidonoyl-GPC (16:0/20:4n6)	Lipid	Phospholipid Metabolism	52462	LC/MS Pos Late	100008914	2091	782.569	35418-58-7	10747814		HMDB07982	0.9137	0.6603	0.7053	0.9239	0.9825	1.4307	1.7058	1.1246	1.6079	1.544	0.942	0.7365	0.6866	0.7125	0.8329	1.1405	1.1014	0.908	1.1451	1.0672	1.0032	0.9625	0.9331	1.1269	0.9968	1.7174	1.3526	1.3684	1.7457	1.3297	1.1963	0.8421	1.1639	1.0769	0.9755	0.981	0.9242
1654	1-palmitoyl-2-arachidonoyl-GPE (16:0/20:4)*	Lipid	Phospholipid Metabolism	52464	LC/MS Pos Late	100008990	2198	740.522		9546800		HMDB05323	0.7958	0.6544	0.7439	0.9163	0.9785	1.1956	1.4943	1.0015	1.3317	1.3084	0.7617	0.6613	0.6101	0.6258	0.7669	1.002	0.9837	0.7855	0.9339	0.9394	1.1902	1.1438	1.1672	1.3683	1.194	2.3404	1.9058	1.8617	2.3372	1.976	1.0254	0.8539	1.08	1.0336	0.938	0.993	0.9478
1636	1-palmitoyl-2-arachidonoyl-GPI (16:0/20:4)*	Lipid	Phospholipid Metabolism	52467	LC/MS Pos Late	100008993	2567	876.56				HMDB09789	0.6632	0.607	0.5937	0.7615	0.8245	1.5057	1.9173	1.2404	1.6134	1.6235	0.6323	0.686	0.6133	0.5961	0.9543	1.0953	1.0224	0.6345	0.9928	0.974	1.156	0.8652	1.0488	1.2486	0.8821	2.7373	2.1428	2.1758	2.5637	2.1003	1.168	0.6869	1.0072	1.1117	0.7952	1.1925	1.0447
1756	1-palmitoyl-2-gamma-linolenoyl-GPC (16:0/18:3n6)*	Lipid	Phospholipid Metabolism	54812	LC/MS Pos Late	100009154	2034	756.554				HMDB07974	1.843	1.4715	1.6166	1.889	2.0113	1.0011	1.0949	0.7696	0.9901	0.9657	1.4365	1.0748	0.9989	0.7771	0.933	0.8499	0.7093	0.4199	0.8204	0.8905	0.5618	0.5104	0.454	0.4661	0.4199	0.9029	0.4927	0.4199	0.8173	0.4925	1.9549	1.385	1.7035	1.7169	1.5272	1.4329	1.6522
1607	1-palmitoyl-2-linoleoyl-GPC (16:0/18:2)	Lipid	Phospholipid Metabolism	42446	LC/MS Pos Late	1537	2160	758.569	40811-94-7	5287971		HMDB07973	1.0649	0.8216	0.8341	1.1273	1.1642	0.9914	1.0454	0.7972	0.9726	1.0454	0.9683	1.0086	0.7786	0.7769	0.8145	0.8829	0.8695	0.7991	0.9272	0.8846	0.8767	0.8296	0.7346	0.7991	0.881	1.306	1.1435	1.0095	1.2338	0.9896	1.2451	1.2217	1.2587	1.0979	1.1668	1.0688	1.1677
1656	1-palmitoyl-2-linoleoyl-GPE (16:0/18:2)	Lipid	Phospholipid Metabolism	42449	LC/MS Pos Late	100001870	2275	716.522		9546747		HMDB05322	1.1989	1.0169	1.1639	1.2031	1.553	0.6446	0.8225	0.5612	0.8105	0.7336	1.0824	1.1418	1.0175	1.0064	0.9229	0.7245	0.6677	0.4635	0.7309	0.8629	0.8988	0.7132	0.6828	0.6838	0.7015	1.0063	0.977	0.7111	0.9264	0.9937	1.2719	1.364	1.363	1.3126	1.2792	1.1131	1.4916
1606	1-palmitoyl-2-oleoyl-GPC (16:0/18:1)	Lipid	Phospholipid Metabolism	52461	LC/MS Pos Late	1539	2358	760.585	26853-31-6;26853-31-6	6436017		HMDB07972	0.8751	0.7139	0.7432	0.8999	0.9396	0.9222	1.0532	0.7267	0.9229	0.989	0.9031	0.9097	0.8716	0.8546	0.8447	0.9554	1.0389	0.8533	1.0117	1.0017	1.1067	1.0811	0.936	0.9983	1.109	1.2396	1.1366	0.9479	1.1773	1.1046	1.1623	1.0509	1.1222	1.0532	1.0815	1.0505	1.1052
1644	1-palmitoyl-2-oleoyl-GPE (16:0/18:1)	Lipid	Phospholipid Metabolism	19263	LC/MS Pos Late	1526	2509	718.538	26662-94-2	5283496		HMDB05320	0.7659	0.6527	0.7654	0.872	1.0025	0.7676	0.9056	0.6741	0.7954	0.8037	0.9379	0.9587	0.9341	0.9326	0.9975	1.0204	1.0166	0.8088	0.9728	0.9006	1.2651	1.2398	1.1262	1.2138	1.323	1.2627	1.1609	0.9313	1.1658	1.1994	1.0824	1.0895	1.153	1.0588	1.0567	0.9769	1.0592
1641	1-palmitoyl-2-oleoyl-GPG (16:0/18:1)	Lipid	Phospholipid Metabolism	52448	LC/MS Pos Late	100000641	3206	766.559		5283509			0.741	0.5587	0.6211	0.7771	0.9459	1.575	1.9109	1.2308	1.5475	1.7247	1.0401	0.9427	0.9292	0.9001	0.9303	1.3082	1.2517	1.0291	1.3589	1.4086	1.0765	1.1397	0.8547	0.8841	0.9838	2.3409	1.9841	1.7554	1.7238	1.7217	0.9344	0.8397	0.9353	0.8999	1.0162	0.8444	1.0171
1678	1-palmitoyl-2-oleoyl-GPI (16:0/18:1)*	Lipid	Phospholipid Metabolism	52669	LC/MS Pos Late	100009066	3140	854.575				HMDB09783	0.6939	0.5634	0.6656	0.7828	0.8384	0.8985	1.0419	0.749	0.9251	0.9327	0.6634	0.7155	0.6829	0.7862	0.8834	1.1217	1.0948	0.8906	1.0208	1.0255	1.2568	1.1852	1.1968	1.4513	1.3286	1.2699	1.2418	0.8895	1.3095	1.2515	0.9481	0.861	1.0475	1.0278	0.955	0.9792	1.117
1710	1-palmitoyl-2-oleoyl-GPS (16:0/18:1)	Lipid	Phospholipid Metabolism	19261	LC/MS Pos Late	1531	2660	762.528	40290-44-6	5283499	C13880	HMDB12357	0.9388	0.7628	0.9659	1.1058	1.1909	0.7357	0.8212	0.534	0.8749	0.8069	0.9576	0.8513	0.8388	0.8428	0.9332	0.9775	0.991	0.8462	0.9379	0.8464	1.0962	0.9572	1.1142	1.2959	0.9687	1.3701	1.2873	1.009	1.3832	1.4052	1.374	1.298	1.45	1.3943	1.3278	1.3532	1.3937
1625	1-palmitoyl-2-palmitoleoyl-GPC (16:0/16:1)*	Lipid	Phospholipid Metabolism	52470	LC/MS Pos Late	100008984	2160	732.554				HMDB07969	0.4718	0.3884	0.4778	0.5505	0.5946	0.9332	1.0424	0.7644	0.9298	0.9937	1.1158	1.1391	1.0269	1.0759	1.0578	1.022	1.0656	0.8675	1.052	1.0362	1.2098	1.1562	0.9801	1.0852	1.1752	1.1491	1.0358	0.91	1.1401	1.0063	0.7165	0.6999	0.7718	0.7272	0.8121	0.7354	0.8288
1675	1-palmitoyl-2-stearoyl-GPC (16:0/18:0)	Lipid	Phospholipid Metabolism	52616	LC/MS Pos Late	100008921	2653	762.601	59403-51-9			HMDB07970	0.811	0.6546	0.7322	0.8261	0.8156	1.101	1.4094	0.9992	1.4069	1.1864	0.6229	0.5861	0.567	0.589	0.6758	1.006	1.0068	0.7447	0.8591	0.7521	0.8108	0.7777	0.8672	0.9802	0.9998	1.7337	1.1814	1.2182	1.5208	1.2439	1.043	1.0002	1.1675	1.0253	0.9299	1.0925	1.1012
2119	1-palmitoylglycerol (16:0)	Lipid	Monoacylglycerol	21127	LC/MS Neg	100000827	6550	255.233	542-44-9	14900		HMDB31074	1.0403	1.1263	0.9186	0.9632	1.5389	0.688	1.5869	0.8962	1.1391	1.2401	1.1802	0.9226	0.7603	0.944	0.9129	1.1213	1.2427	0.7201	1.1932	1.0075	1.2469	0.9662	0.7866	0.9925	1.048	0.9603	1.6882	0.8586	1.7712	1.0176	1.1806	0.8265	1.19	1.1165	0.9345	0.8062	0.8893
1897	1-palmitoyl-GPC (16:0)	Lipid	Lysolipid	33955	LC/MS Pos Late	100001263	1525	496.34	17364-16-8	86554		HMDB10382	1.1056	0.5714	0.5607	0.8117	0.984	1.3938	1.6794	0.8376	1.1763	1.5159	1.1783	0.6895	0.7726	0.7252	0.802	1.1459	1.0493	0.7487	1.0314	0.9907	1.1941	1.1674	1.2287	1.5557	1.2228	1.5109	1.3686	1.5239	1.4197	1.2422	0.8692	0.8341	0.9711	0.9886	0.8677	0.9415	0.8826
1937	1-palmitoyl-GPE (16:0)	Lipid	Lysolipid	35631	LC/MS Pos Late	100001567	1544	454.293	53862-35-4	9547069		HMDB11503	0.7563	0.508	0.48	0.735	0.9097	1.1764	1.2691	0.8483	1.0428	1.2955	0.7981	0.6775	0.6295	0.6671	0.7565	1.0088	0.972	0.724	0.9961	0.9536	1.539	1.5421	1.4288	1.7187	1.5884	1.6559	1.6382	1.5416	1.7404	1.4708	0.788	0.8294	0.9928	1.0039	0.9866	0.9663	1.1066
1984	1-palmitoyl-GPG (16:0)*	Lipid	Lysolipid	45970	LC/MS Neg	100005717	5570	483.273		3300276			0.9607	0.5887	0.6627	0.7067	1.2322	1.4948	2.3982	1.1562	3.8726	1.7496	0.8735	0.6691	0.741	0.6241	0.8369	1.1004	1.8596	0.8049	1.22	1.0393	0.8576	0.9277	0.6921	1.0799	1.3769	1.7353	3.5831	2.7612	2.5795	1.7171	0.7559	0.8617	0.6857	0.6081	0.5127	0.5384	1.088
1960	1-palmitoyl-GPI (16:0)	Lipid	Lysolipid	35305	LC/MS Neg	100001655	5564	571.289				HMDB61695	1.9553	0.8636	0.4233	1.445	1.2654	1.0031	1.9348	0.761	1.5869	1.0168	1.0668	0.4553	0.5875	0.3612	1.0612	0.8846	1.5119	0.345	0.8407	0.6042	0.5548	0.5556	0.5305	0.9969	0.9374	1.2029	3.1764	3.0481	2.1452	1.1398	0.7633	1.3883	0.6591	0.5758	0.444	1.1228	1.3398
1986	1-palmitoyl-GPS (16:0)*	Lipid	Lysolipid	46130	LC/MS Neg	100005805	5572	496.268		9547100			1.4733	0.8458	0.4687	0.9446	1.1975	0.7984	1.1902	0.5263	1.41	1.0472	1.0982	0.6017	0.6554	0.4863	0.9318	0.7581	1.8815	0.5236	0.8847	0.6858	1.0783	0.9205	1.1802	1.8071	1.2231	2.2174	4.5563	3.605	2.5911	1.7996	0.8132	1.4715	0.904	0.7491	0.6511	0.9528	1.29
2118	1-pentadecanoylglycerol (15:0)	Lipid	Monoacylglycerol	47898	LC/MS Neg	100001431	6200	241.217	104140-07-0	190750			1.0084	0.8794	0.8703	0.9139	1.5504	0.4531	1.9149	0.7929	1.1119	1.2939	0.7666	0.6863	0.5921	0.7651	0.4202	0.8888	0.6526	0.3915	0.3915	0.8008	1.3727	1.4679	1	1.1177	1.479	0.8911	2.3204	1.0549	1.7507	1.2922	0.8464	1.1486	1.4573	1.2334	1.2985	0.5761	0.9323
1611	1-stearoyl-2-arachidonoyl-GPC (18:0/20:4)	Lipid	Phospholipid Metabolism	42450	LC/MS Pos Late	100001869	2300	810.601	35418-59-8	16219824		HMDB08048	0.9949	0.7618	0.7832	0.9296	0.9587	1.8128	2.2358	1.4386	2.0074	1.8945	0.9341	0.6623	0.62	0.6928	0.7778	1.2836	1.1279	0.8914	1.1327	1.0317	0.8181	0.8112	0.8093	0.9738	0.779	1.6676	1.1554	1.4141	1.9144	1.2556	1.1839	0.768	1.1138	1.1298	0.8434	1.0854	0.9358
1648	1-stearoyl-2-arachidonoyl-GPE (18:0/20:4)	Lipid	Phospholipid Metabolism	52447	LC/MS Pos Late	100008977	2424	768.554		5289133		HMDB09003	1.0057	0.7205	0.9138	1.1003	1.1077	1.2118	1.4798	0.9801	1.6957	1.3598	0.8194	0.6304	0.5766	0.5989	0.7577	1.0196	0.9837	0.8792	0.9074	0.815	0.7629	0.7371	0.7708	0.9571	0.7637	1.6443	1.4031	1.2862	1.7922	1.5799	1.3542	0.9943	1.3186	1.2545	1.0188	1.0519	0.8627
1630	1-stearoyl-2-arachidonoyl-GPI (18:0/20:4)	Lipid	Phospholipid Metabolism	52449	LC/MS Pos Late	100000616	3000	904.591	383907-33-3			HMDB09815	0.7572	0.6573	0.708	0.9006	0.9416	1.3461	1.6068	1.0893	1.4943	1.4593	0.9097	0.9662	0.847	0.9108	0.9813	0.9411	0.9491	0.8525	0.9362	0.8961	1.0632	1.054	0.9203	1.084	1.1368	1.7841	1.5605	1.2538	1.5996	1.525	1.0915	0.9338	1.0506	1.071	1.0104	0.99	1.01
1884	1-stearoyl-2-arachidonoyl-GPS (18:0/20:4)	Lipid	Phosphatidylserine (PS)	52235	LC/MS Pos Late	100001872	2565	812.544				HMDB12383	0.903	0.7355	0.7799	0.9205	0.9146	1.2271	1.612	0.9209	1.2627	1.2418	0.6786	0.5004	0.5641	0.5364	0.6859	1.0784	0.9382	0.8052	0.9293	0.9257	0.7923	0.8238	0.8574	0.9282	0.7246	1.7325	1.7788	1.2667	1.7058	1.7027	1.2298	1.0618	1.4403	1.3131	1.1537	1.3444	1.2557
1612	1-stearoyl-2-oleoyl-GPC (18:0/18:1)	Lipid	Phospholipid Metabolism	52438	LC/MS Pos Late	100008904	2644	788.616	56421-10-4			HMDB08038	0.8485	0.7158	0.7442	0.9034	0.9137	0.9834	1.1196	0.801	1.0003	1.0574	0.8462	0.8473	0.8017	0.7973	0.739	0.9789	0.9997	0.8545	1.0248	0.9663	1.0119	1.0181	0.872	0.9369	1.0493	1.1757	1.0888	0.888	1.2042	1.0974	1.1482	1.0153	1.0773	1.0173	1.0611	1.0483	1.1521
1652	1-stearoyl-2-oleoyl-GPE (18:0/18:1)	Lipid	Phospholipid Metabolism	42448	LC/MS Pos Late	100001856	2858	746.569				HMDB08993	0.7796	0.864	0.7708	0.8264	0.9687	1.0149	1.3307	0.8963	0.9851	0.6093	0.7352	0.723	0.6802	0.1751	1.062	1.3603	1.3293	0.8204	1.1038	1.0584	1.3151	1.0469	1.0367	1.163	1.195	1.0708	0.6366	0.7787	1.0175	0.7385	1.1049	0.9573	1.0999	0.9093	0.84	1.1044	1.1308
1613	1-stearoyl-2-oleoyl-GPI (18:0/18:1)*	Lipid	Phospholipid Metabolism	52726	LC/MS Pos Late	100009181	3711	882.607					0.6869	0.5512	0.668	0.7156	0.7217	1.0514	1.2601	0.8944	1.0271	0.983	0.6425	0.7186	0.7444	0.8421	0.8445	1.3173	1.2697	1.0455	1.123	1.1012	1.3017	1.3917	1.3357	1.6006	2.0567	1.1294	1.017	0.7572	1.1213	1.2192	0.8646	0.9328	0.9265	0.8963	0.8318	0.9137	0.9279
1885	1-stearoyl-2-oleoyl-GPS (18:0/18:1)	Lipid	Phosphatidylserine (PS)	19265	LC/MS Pos Late	100000639	3000	790.559		9547087		HMDB10163	0.9906	0.8424	1.0094	1.106	1.1208	0.9002	1.2114	0.7253	1.1466	0.9113	0.7478	0.6637	0.6559	0.6325	0.7189	1.2155	1.11	0.9224	0.9673	0.9202	0.7686	0.7303	0.7925	0.9623	0.7836	1.1658	0.9293	0.8527	1.2369	1.0453	1.6517	1.4166	1.5635	1.4163	1.2013	1.3607	1.1891
1905	1-stearoyl-GPC (18:0)	Lipid	Lysolipid	33961	LC/MS Pos Late	100001271	1606	524.371	19420-57-6	497299		HMDB10384	1.1448	0.5808	0.5292	0.7808	0.8678	1.7378	2.5149	1.0152	1.5126	1.9847	0.876	0.484	0.5792	0.5419	0.5895	1.2039	0.9963	0.7319	0.9682	1.0018	0.8396	0.9982	0.9763	1.2249	1.0932	1.2743	1.2448	1.4346	1.6223	1.2582	0.9116	0.8432	1.0426	0.97	0.8674	0.9836	1.065
1940	1-stearoyl-GPE (18:0)	Lipid	Lysolipid	42398	LC/MS Pos Late	100001461	1626	482.324	69747-55-3	9547068		HMDB11130	1.0125	0.6347	0.6457	0.8925	1.0457	1.2423	1.4761	0.9548	1.3276	1.4822	0.7288	0.5633	0.5307	0.5329	0.6897	1.1967	1.0497	0.8323	0.9942	0.955	0.9659	0.9822	0.8842	1.1541	0.9623	1.3564	1.3896	1.3267	1.5316	1.2581	0.9843	0.9042	1.0721	1.0808	0.9929	1.0012	1.0025
1987	1-stearoyl-GPG (18:0)	Lipid	Lysolipid	34437	LC/MS Neg	100001462	5816	511.304					1.2031	0.7577	0.4363	0.6159	0.6877	2.5926	5.0221	2.0924	3.8772	4.0515	1.0031	0.7315	0.594	0.509	0.7767	1.7003	3.0865	1.1899	1.8531	1.7844	0.7653	1.2389	0.5731	0.727	0.9969	2.8778	4.8137	4.6641	2.6144	2.1347	0.6337	0.6853	0.3531	0.3531	0.5141	0.4121	0.7201
1963	1-stearoyl-GPI (18:0)	Lipid	Lysolipid	19324	LC/MS Neg	100000656	5794.3	599.32	796963-93-4			HMDB61696	2.5587	1.1137	0.4258	1.2207	1.2616	0.7711	1.453	0.6868	0.9625	1.0126	1.3856	0.6209	0.7603	0.5103	1.2032	0.8837	1.5279	0.3755	0.6703	0.6215	0.5131	0.786	0.572	1.2446	1.4898	0.9832	2.5516	2.5287	1.4516	1.1516	0.8312	1.604	0.7217	0.5259	0.5109	1.2035	1.4728
1973	1-stearoyl-GPS (18:0)*	Lipid	Lysolipid	45966	LC/MS Neg	100004327	5800	524.299		9547101			1.7352	0.8509	0.5184	1.0642	1.2043	0.8601	1.9536	0.7259	1.6127	1.2306	0.9945	0.4724	0.4918	0.3999	0.7258	0.8545	1.8686	0.5542	0.7572	0.6593	0.6421	0.783	0.68	1.1013	0.9577	1.5256	3.1197	2.7539	2.1217	1.2767	1.076	1.7469	1.0055	0.788	0.6596	1.0528	1.1372
324	2,3-dihydroxy-2-methylbutyrate	Amino Acid	Leucine, Isoleucine and Valine Metabolism	57547	LC/MS Polar	100010869	1318	133.051	14868-24-7	301941		HMDB29576	1.1021	0.6388	0.8757	0.9179	0.9777	1.7303	1.6159	1.0436	1.419	1.7749	1.0596	0.3749	0.7437	0.7544	0.7446	1.3389	1.02	1.0553	1.1927	0.9933	0.6715	0.6417	0.6505	0.5862	0.5264	0.892	2.2344	1.5126	1.3324	2.7142	0.9593	0.8035	1.1388	1.0067	1.1968	0.7601	1.2723
94	2-aminoadipate	Amino Acid	Lysine Metabolism	6146	LC/MS Pos Early	381	1912	162.076	542-32-5;1118-90-7	469	C00956	HMDB00510	1.0626	1.0084	1.8695	1.5157	1.7267	1.0646	0.6076	0.7842	0.9568	0.8791	0.9916	1.3688	1.263	1.1481	0.7126	0.2927	0.3996	0.4174	0.3506	0.2888	1.1809	0.6276	0.7604	1.2895	1.3478	0.3361	0.4599	0.2838	1.0087	0.5902	1.7707	1.4929	0.7426	1.5281	1.4452	0.9486	1.363
360	2-aminobutyrate	Amino Acid	Methionine, Cysteine, SAM and Taurine Metabolism	42374	LC/MS Pos Early	1128	2059	104.071	1492-24-6	439691	C02261	HMDB00650	1.416	0.6379	0.6148	1.2864	1.3757	1.1569	0.7188	0.6617	1.2684	1.3453	1.3877	0.8791	0.9872	1.0031	1.0029	0.8524	0.9555	0.7071	0.8624	0.9268	0.6422	1.3607	0.9214	0.7615	0.7521	0.8503	0.8312	1.2243	0.661	0.5622	1.6472	0.9971	1.7164	1.4898	1.0522	1.643	1.1167
4358	2-aminophenol sulfate	Xenobiotics	Chemical	43266	LC/MS Neg	100004322	1677	188.002		181670		HMDB61116	0.8362	0.4819	0.6776	0.7712	1.261	0.6275	1.1484	0.5558	0.579	0.8421	1.3892	0.339	1.0298	1.0846	1.0607	0.8745	0.5833	0.6594	0.9702	0.8539	1.5583	1.2003	0.85	0.736	1.5789	0.2893	1.7064	1.1226	1.0451	0.7569	1.5225	0.6391	1.5818	1.2933	1.4011	0.741	1.113
3216	adenosine 2'-monophosphate (2'-AMP)	Nucleotide	Purine Metabolism, Adenine containing	36815	LC/MS Neg	100001694	1497.7	346.056	130-49-4	94136	C00946	HMDB11617	2.5206	1.8593	1.4987	1.6458	1.8436	1.5136	2.3649	1.1589	1.5658	1.7011	0.804	1.0443	0.7717	0.754	0.4214	0.7732	0.1998	0.5928	0.8886	0.7047	0.6819	1.1898	0.1998	0.361	0.6033	1.8412	2.1071	1.5664	1.67	1.1731	0.6311	0.9557	0.1998	0.2732	0.688	0.6859	0.1998
2130	2-arachidonoylglycerol (20:4)	Lipid	Monoacylglycerol	19266	LC/MS Neg	100000584	6170	303.233	53847-30-6	5282280	C13856	HMDB04666	0.6067	0.5693	0.6792	0.5547	0.3562	1.2013	5.0381	2.2903	2.3478	3.41	0.9907	0.9271	0.6851	0.7821	0.6782	1.5062	0.5823	0.7041	0.788	0.9235	1.4651	1.3772	0.7161	0.7128	1.2982	2.05	5.6589	2.5463	2.4198	2.7828	0.3562	0.6407	0.9617	1.2874	1.163	1.0093	0.3562
3239	2'-deoxyadenosine 5'-diphosphate	Nucleotide	Purine Metabolism, Adenine containing	15116	LC/MS Neg	1228	1050	410.027	72003-83-9	188966	C00206	HMDB01508	0.8535	0.8661	0.885	0.8586	1.1065	1.1559	1.5269	1.1898	2.268	2.1951	1.2691	1.032	1.2192	1.1742	1.1088	0.7293	0.751	0.6727	0.9845	0.7223	1.2332	1.0539	0.9124	0.9645	1.4726	1.0155	2.4688	0.9736	2.9244	1.4696	0.9396	0.6303	0.93	0.5081	1.1739	0.5363	0.6414
3240	2'-deoxyadenosine 5'-monophosphate	Nucleotide	Purine Metabolism, Adenine containing	46333	LC/MS Neg	100000485	1315	330.061	653-63-4	12599	C00360	HMDB00905	1.413	1.1764	1.026	0.8835	1.3545	2.1808	3.6562	2.0211	2.9436	3.438	1.7215	0.843	1.2065	1.1721	1.6981	1.274	0.8557	0.4883	0.8085	0.5506	1.0222	0.9421	0.9622	0.9778	1.4151	0.7975	2.6621	1.176	2.7567	1.4181	0.6019	0.5867	0.6199	0.3692	0.7898	0.3835	0.5374
3324	2'-deoxycytidine	Nucleotide	Pyrimidine Metabolism, Cytidine containing	15949	LC/MS Pos Early	100000125	2193	228.098	951-77-9	13711	C00881	HMDB00014	0.8249	0.2362	0.1522	0.1475	0.1007	1.3695	2.21	1.3939	1.6724	1.5486	3.5772	2.6657	3.6838	3.5792	6.1939	3.8199	2.2909	1.6588	1.7747	1.0452	11.7057	10.0939	7.6177	9.8797	11.1544	0.3693	0.4408	0.5656	0.9548	0.4399	0.0883	0.0444	0.0792	0.0247	0.0778	0.0475	0.0648
3271	2'-deoxyguanosine	Nucleotide	Purine Metabolism, Guanine containing	1411	LC/MS Neg	348	1751	266.089	961-07-9	187790	C00330	HMDB00085	2.262	1.3822	1.1973	1.3469	1.8386	2.2037	4.7091	1.8318	3.1006	2.9866	1.6331	1	0.8791	0.8446	0.7478	0.908	0.532	0.5695	0.7063	0.5312	1.0454	0.6279	0.32	0.3449	0.7561	3.6221	4.0414	2.1476	2.5809	1.338	0.7336	0.6059	0.4497	0.2593	1.9233	0.4624	0.2593
3206	2'-deoxyinosine	Nucleotide	Purine Metabolism, (Hypo)Xanthine/Inosine containing	15076	LC/MS Neg	100000135	1688	251.079	890-38-0	65058	C05512	HMDB00071	5.4619	2.6578	2.6997	2.7067	3.1978	2.3124	6.1385	2.1382	3.217	3.2495	2.804	1.1017	1.0861	0.7808	0.9149	1.0851	0.3993	0.2754	0.4004	0.4116	1.4339	0.8217	0.3013	0.3182	0.4775	1.7248	3.0022	1.3314	1.3538	0.6801	0.2207	0.3105	0.1412	0.0818	2.6371	0.3045	0.1764
3301	2'-deoxyuridine	Nucleotide	Pyrimidine Metabolism, Uracil containing	1412	LC/MS Neg	536	1586	111.02	951-78-0	13712	C00526	HMDB00012	1.254	4.4964	1.9583	1.7519	1.582	0.4114	0.4114	0.4114	0.8147	0.4114	1.2128	1.4782	0.6542	0.4114	0.4114	0.7496	0.7284	2.8231	1.5634	0.7642	0.4114	0.8033	0.5781	0.8479	1.2038	1	1.367	0.5829	0.4114	0.4114	0.4114	1.2928	0.4114	0.4114	0.6081	0.4665	0.4114
2137	2-docosahexaenoylglycerol (22:6)*	Lipid	Monoacylglycerol	48675	LC/MS Neg	100006352	6050	309.222				HMDB11557	0.7045	0.6214	1.0824	0.2846	1.1713	1.003	2.6538	0.8246	0.2846	2.0732	0.6218	0.4218	0.5296	0.2846	0.6227	0.677	0.4659	0.2846	0.2846	0.2846	0.5844	0.2846	0.2846	0.2846	1.2033	0.9966	3.7104	1	2.0609	0.2846	1.6838	0.4789	0.2846	0.2846	1.0537	1.1598	1.3697
1237	2-hydroxyadipate	Lipid	Fatty Acid, Dicarboxylate	31934	LC/MS Polar	100001153	3000	161.046	18294-85-4	193530	C02360	HMDB00321	2.182	0.7696	0.6818	0.7654	1.8439	1.156	1.2691	0.9747	0.9525	1.4807	2.4847	0.9643	0.8407	0.7202	1.01	0.9157	0.5154	0.49	0.5112	1.0622	1.0921	0.7765	0.9601	1.3701	1.7005	0.7132	0.6481	1.1109	1.0275	0.8282	0.99	0.9884	2.4006	2.3466	2.3833	1.4976	1.0379
363	2-hydroxybutyrate/2-hydroxyisobutyrate	Amino Acid	Methionine, Cysteine, SAM and Taurine Metabolism	52281	LC/MS Polar	100008928	1258	103.04					1.1989	0.8032	0.7455	0.8698	1.2936	1.3487	1.3481	0.7755	0.901	0.7902	1.1151	0.9131	0.9381	0.691	1.0261	1.3153	1.6829	0.9446	1.2865	1.6697	1.0756	1.1952	0.9468	0.6698	0.6698	0.9501	0.6793	1.2798	1.6289	0.7666	1.2889	0.6698	0.8355	0.9739	1.1021	1.3851	1.0461
1233	2-hydroxyglutarate	Lipid	Fatty Acid, Dicarboxylate	37253	LC/MS Polar	100002070	3352.8	147.03	40951-21-1	43	C02630	HMDB00606	0.7258	0.4231	0.508	0.58	0.7037	1.0116	1.2509	0.7306	0.8993	1.1287	1.0871	0.7735	1.0227	0.9982	0.9788	0.9142	0.6626	0.6348	0.7855	0.6576	1.1908	1.5128	1.1029	1.1935	1.1636	2.194	2.8696	2.7623	2.9507	2.8559	1.0186	0.9195	1.2098	1.0018	1.0114	0.8605	0.9554
1398	2-hydroxypalmitate	Lipid	Fatty Acid, Monohydroxy	35675	LC/MS Neg	100001579	5511.2	271.228	764-67-0	92836		HMDB31057	1.4523	0.9072	0.8291	1.0992	1.6406	1.1217	1.5134	0.7204	1.2761	1.154	1.0419	0.8363	0.9366	0.7835	0.9185	0.8015	1.0405	0.7052	0.9802	0.7904	0.8661	0.8263	0.7116	0.9254	1.2135	1.013	1.1978	0.8271	1.2651	0.8259	1.4994	1.0879	0.987	0.9719	1.014	1.1306	1.3168
2127	2-linoleoylglycerol (18:2)	Lipid	Monoacylglycerol	32506	LC/MS Neg	100000987	6250	279.233	3443-82-1	5365676		HMDB11538	0.6077	0.2921	0.6999	0.7327	1.6995	1.1532	4.1674	1.4783	1.7688	2.4305	0.7684	0.2921	0.2921	0.7736	0.7949	1.0244	0.2921	0.5027	0.2921	1.1165	1.1603	1.0485	0.6553	0.9118	0.2921	1.2538	5.5748	1.5517	2.4846	2.1973	0.5607	0.2921	0.7715	0.938	1.5503	0.6574	1.0421
301	2-methylbutyrylcarnitine (C5)	Amino Acid	Leucine, Isoleucine and Valine Metabolism	45095	LC/MS Pos Early	100001509	3035	246.17	31023-25-3	6426901		HMDB00378	1.1145	0.71	0.8021	1.0087	1.0912	0.8179	0.9087	0.7433	0.8513	1.0145	1.4494	0.7833	1.0015	0.9985	1.069	0.9436	0.9891	0.8171	0.9075	0.946	1.7351	1.736	1.3699	1.4142	1.8492	1.1461	1.5344	1.7279	1.7797	1.4064	0.9318	0.9039	1.0876	1.0532	1.1518	0.8214	0.96
302	2-methylbutyrylglycine	Amino Acid	Leucine, Isoleucine and Valine Metabolism	31928	LC/MS Neg	100001155	1884	158.082	52320-67-9	193872		HMDB00339	0.7266	0.6049	0.6049	0.6168	2.2565	0.9997	3.1839	0.7052	1.5075	0.6049	0.8102	0.7636	0.8269	0.8136	0.6975	0.8586	0.6049	0.7738	1.4549	0.7541	1.264	1.0948	0.8359	0.716	2.2621	1.0901	3.0702	1.1834	3.6254	1	3.3975	1.2471	1.9776	0.8974	0.789	1.0253	0.6049
1086	2-methylcitrate	Energy	TCA Cycle	37483	LC/MS Polar	90	4565.3	205.035	6061-96-7	439681	C02225	HMDB00379	0.8133	0.4765	0.7541	0.6778	1.3573	0.9953	0.8884	0.955	0.9436	1.0047	1.5698	1.3172	1.1473	1.6684	0.888	1.3008	0.685	0.944	1.2428	1.1324	1.264	1.8081	1.2739	0.9371	1.0679	0.4793	0.8182	0.5515	1.1362	0.8039	1.0779	1.0231	1.9286	1.5665	1.5641	0.5154	0.9769
2116	2-myristoylglycerol (14:0)	Lipid	Monoacylglycerol	34383	LC/MS Neg	100001408	6230	227.202	27214-38-6	137938		HMDB11530	0.9075	0.8057	0.7973	0.8365	1.5613	1.0264	2.2771	0.7664	1.4447	1.548	1.1107	0.8813	0.8388	1.005	0.9862	1.0895	0.8466	0.4554	0.9916	0.8859	1.0885	1.2645	1.1411	1.121	1.3546	0.8134	2.4455	0.9637	1.4992	1.1133	1.4944	0.9655	1.0929	0.9487	1.0153	0.8737	0.995
2125	2-oleoylglycerol (18:1)	Lipid	Monoacylglycerol	21232	LC/MS Neg	100000943	6500	281.249	3443-84-3	5319879		HMDB11537	0.8661	0.8482	0.7494	0.8065	1.2604	0.7941	2.4846	1.1217	1.369	1.7935	1.083	1.0135	0.6472	0.8364	0.7606	1.3683	0.5803	0.6966	1.1872	1.1516	1.2351	1.4024	0.9307	1.045	1.5274	0.9839	3.0158	0.8723	1.0805	1.2022	1.111	0.0572	1.1297	0.8899	1.2672	0.7526	0.7591
3325	2'-O-methylcytidine	Nucleotide	Pyrimidine Metabolism, Cytidine containing	57554	LC/MS Pos Early	100010895	2411	258.108	2140-72-9	150971			1.3915	0.7775	0.95	1.0526	1.2022	1.2266	1.6084	0.7303	0.9065	0.9928	1.215	0.808	1.0561	1.0476	1.1564	1.4073	1.1007	0.9974	0.9626	1.1834	1.1762	1.3598	0.8464	1.0026	1.4842	1.2986	1.2704	1.3524	0.8235	0.9365	0.881	0.7364	0.8065	0.7875	1.1964	0.5386	0.746
2139	2-palmitoleoylglycerol (16:1)*	Lipid	Monoacylglycerol	52432	LC/MS Neg	100008953	6016	253.217				HMDB11565	1.3839	1.4408	1.6412	1.4692	2.7614	0.5279	1.9417	0.5848	0.8806	1.1378	1.4043	0.7599	0.8216	0.9576	0.7547	0.6634	0.5013	0.3825	0.216	0.645	1.0424	1.0632	0.6909	0.6844	1.1828	0.6519	2.2421	0.8242	1.0754	1.1339	0.216	1.1978	0.216	0.216	0.216	0.216	0.216
1901	2-palmitoleoyl-GPC (16:1)*	Lipid	Lysolipid	35819	LC/MS Pos Late	100001561	1425	494.324				HMDB10383	0.7914	0.2892	0.3782	0.6878	0.6674	0.9782	1.1555	0.6149	0.7258	0.9795	1.1614	1.1563	1.1359	1.1838	1.395	1.1842	1.063	0.8124	1.1752	1.0537	1.1895	1.2989	1.1008	1.2286	1.3793	1.2042	1.1561	0.9992	1.0008	1.1789	0.8176	0.7906	0.9989	0.9818	0.9923	0.7942	0.9431
2120	2-palmitoylglycerol (16:0)	Lipid	Monoacylglycerol	33419	LC/MS Neg	100001048	6400	255.233	23470-00-0	123409		HMDB11533	1.7699	1.4211	1.3274	1.3636	2.1842	0.8032	2.5634	1.0428	1.1949	1.444	1.7904	0.9399	0.9606	0.9509	0.9181	1.6114	1.1855	0.7653	1.2402	1.1473	1.0601	0.9876	0.9259	0.8804	1.2974	0.9083	1.7932	0.7749	1.0571	0.8005	0.9686	1.0124	0.9599	0.787	0.7763	0.9705	0.6943
1898	2-palmitoyl-GPC (16:0)*	Lipid	Lysolipid	35253	LC/MS Neg	100001562	6215	570.341		15061532		HMDB61702	1.2821	0.8593	0.4982	0.9858	0.5561	0.9715	2.124	0.9285	1.9462	0.4982	1.2129	0.8339	0.6525	0.4982	1.0665	0.8575	1.2452	0.6315	0.8984	0.6932	0.6838	0.753	0.8983	1.147	0.4982	1.1512	1.6107	1.8525	2.4319	1.2371	1.3194	0.4982	0.4982	1.1513	1.0142	0.8347	0.4982
1941	2-stearoyl-GPE (18:0)*	Lipid	Lysolipid	41220	LC/MS Neg	100003901	6350	480.31				HMDB11129	2.0335	0.2707	0.2707	1.4509	1.2543	0.2707	2.2252	1.0545	0.2707	0.2707	0.9455	0.6338	0.3289	0.4856	0.9097	1.3018	2.2051	0.874	0.671	0.2707	0.2707	1.0936	0.5199	0.2707	0.5171	1.4538	1.9786	2.6107	0.2707	0.8715	1.6222	0.2707	1.0722	1.2797	0.8775	0.8112	0.3004
132	3-(4-hydroxyphenyl)lactate	Amino Acid	Phenylalanine and Tyrosine Metabolism	32197	LC/MS Neg	240	1379	181.051	6482-98-0	9378	C03672	HMDB00755	0.6872	0.5894	0.6475	0.6561	1.0158	0.9842	1.539	0.7498	0.9771	1.2478	0.7063	0.3844	0.8288	0.8172	0.7948	1.0791	0.8731	0.8507	1.1642	0.9485	1.4478	2.616	1.4009	1.4379	2.983	1.0893	2.4741	1.8458	2.4272	1.9042	1.1476	0.8758	1.1651	0.8761	0.9282	0.7311	1.24
3336	3-aminoisobutyrate	Nucleotide	Pyrimidine Metabolism, Thymine containing	1566	LC/MS Pos Early	1114	2215	104.071	10569-72-9;214139-20-5	64956	C05145	HMDB03911	2.2331	1.5877	1.7084	2.2514	2.792	0.8177	0.6848	0.498	0.6182	0.6342	1.4327	0.7233	1.1823	1.2464	1.2335	0.6091	0.5938	0.4786	0.5127	0.6037	0.5388	0.6948	0.5687	0.6056	0.6951	0.2212	0.2615	0.3299	0.2212	0.2212	2.93	2.6956	3.3315	2.8985	2.9461	3.1942	3.2786
3215	adenosine 3'-monophosphate (3'-AMP)	Nucleotide	Purine Metabolism, Adenine containing	35142	LC/MS Neg	100001449	1245	346.056	84-21-9	41211	C01367	HMDB03540	0.8384	1.4976	1.0181	1.2508	1.7665	0.9745	2.1526	0.999	2.4123	2.4373	0.4897	0.8731	0.8032	0.8488	0.3499	0.5006	0.6567	0.9927	1.1786	0.8181	1.001	1.0138	0.512	0.8489	0.78	2.1313	3.2694	1.9405	2.4117	2.1926	2.1104	1.931	1.1937	0.5608	0.7379	1.036	1.3094
3373	3'-dephosphocoenzyme A	Cofactors and Vitamins	Pantothenate and CoA Metabolism	18289	LC/MS Neg	100000138	2013	686.142	3633-59-8	444485	C00882	HMDB01373	1.9796	0.933	0.8502	1.2092	1.5144	1.0129	1.448	0.6759	1.0796	1.0417	1.5328	0.7575	0.7756	0.6764	0.882	0.9064	0.6127	0.4684	0.6779	0.5866	1.2202	1.2065	1.0381	0.9336	0.9871	0.5467	1.0391	0.7983	0.737	0.3906	1.3643	1.3344	1.3583	1.0813	1.6885	0.9331	0.8989
306	3-hydroxy-2-ethylpropionate	Amino Acid	Leucine, Isoleucine and Valine Metabolism	32397	LC/MS Polar	100001170	1443.3	117.056	4374-62-3	188979		HMDB00396	0.5473	0.547	0.8113	1.076	0.7848	1.0297	1.1674	0.3393	0.6776	0.9008	1.0816	0.3393	0.3393	0.7143	1.3061	1.124	1.4536	0.9288	0.98	0.9136	1.0319	1.2612	0.638	1.0573	1.2165	1.4117	0.8162	1.7202	1.3026	0.9393	1.3889	0.3393	0.6977	0.9749	0.3393	1.1562	1.174
2337	3-hydroxy-3-methylglutarate	Lipid	Mevalonate Metabolism	531	LC/MS Polar	112	2700	161.046	503-49-1	1662	C03761	HMDB00355	1.1771	0.7377	0.9079	1	1.0824	0.511	0.5335	0.4053	0.4797	0.56	1.8153	1.242	1.2631	1.1498	1.2429	0.9315	0.8212	0.5669	0.7391	0.6036	0.8133	0.7416	0.6263	0.6812	0.7233	0.9017	1.0174	1.253	1.1906	1.1388	1.302	1.2616	1.4322	1.3825	1.319	0.969	1.2199
1389	3-hydroxybutyrate (BHBA)	Lipid	Ketone Bodies	542	LC/MS Polar	254	1443.3	103.04	625-72-9	441	C01089	HMDB00357	0.372	0.8435	0.372	0.372	0.6741	0.4278	0.372	1.0222	0.6195	0.372	1.2892	0.372	1.4362	0.372	0.372	0.372	0.372	0.8874	0.4093	1.1575	1.1823	0.372	0.9458	0.372	0.372	1.6864	2.1654	0.372	1.6793	0.9717	0.9778	0.372	0.9362	1.4344	1.5042	0.372	0.8559
1335	3-hydroxybutyrylcarnitine (1)	Lipid	Fatty Acid Metabolism(Acyl Carnitine)	43264	LC/MS Pos Early	100003926	2400	248.149		53481617		HMDB13127	0.8091	0.506	0.5851	0.7633	0.8479	1.1306	1.331	0.862	0.9732	1.2841	1.0268	0.6626	0.7464	0.7329	0.7952	1.1863	1.097	0.8596	1.1226	1.1381	1.5169	1.7775	1.3029	1.3149	1.4225	1.5142	1.5875	1.6848	1.4926	1.64	0.9611	0.8522	1.0315	0.9115	1.0591	0.8112	0.9314
1336	3-hydroxybutyrylcarnitine (2)	Lipid	Fatty Acid Metabolism(Acyl Carnitine)	52984	LC/MS Pos Early	100009271	2340	248.149				HMDB13127	0.791	0.5331	0.562	0.7885	0.8489	1.5658	1.6543	1.0039	1.4575	1.6955	1.2982	0.8966	0.8175	0.6952	0.7224	1.2506	0.9723	0.7531	1.0045	1.0399	1.6562	1.58	1.2444	1.0982	1.0208	2.8127	3.542	2.5984	1.8005	2.2102	0.84	0.9447	0.9961	0.769	1.4815	0.9243	0.8199
1404	3-hydroxydecanoate	Lipid	Fatty Acid, Monohydroxy	22053	LC/MS Neg	100000997	4634.7	187.134	5561-87-5	26612		HMDB02203	1.2779	0.8129	0.6773	1.3144	1.0449	0.8175	0.7172	0.6562	0.6803	0.702	1.8389	1.5156	1.3003	1.1148	1.0814	1.023	0.863	0.5977	0.744	0.88	1.4879	1.7414	1.1887	1.1594	1.0012	1.145	1.0442	1.1451	0.8211	0.9887	0.8672	0.9988	1.0604	1.0756	1.2867	0.7211	0.7512
1402	3-hydroxyhexanoate	Lipid	Fatty Acid, Monohydroxy	53230	LC/MS Neg	100006367	1725	131.071	10191-24-9	151492			0.6755	0.4451	0.4451	0.5508	0.933	0.7959	1.0648	0.691	0.9137	0.4451	1.0225	0.6892	0.6803	0.7366	0.7349	1.0595	0.7992	0.4451	0.4451	0.5202	1.2351	1.1077	1.2031	0.9775	0.4451	1.5033	2.9341	1.4347	1.8458	1.2697	0.4451	1.4061	0.4451	0.9195	1.1653	1.2826	0.4451
3461	3-hydroxyhippurate	Xenobiotics	Benzoate Metabolism	39600	LC/MS Neg	100002122	1687	194.046	1637-75-8	450268		HMDB06116	0.9029	0.9575	0.7312	1	1.1832	0.5512	0.5111	0.6927	1.1272	1.0966	0.8077	1.0609	0.7101	0.7115	0.8612	0.7005	1.1859	0.9333	1.1292	0.9293	0.5111	0.5111	0.5611	0.8741	0.914	2.1849	0.5111	1.0297	1.101	0.5111	1.9786	1.3483	0.5111	1.5214	0.5111	1.1529	1.5011
323	3-hydroxyisobutyrate	Amino Acid	Leucine, Isoleucine and Valine Metabolism	1549	LC/MS Polar	111	1619	103.04	2068-83-9	87	C06001	HMDB00336	0.9318	0.6821	0.7979	1.037	1.2269	0.4255	0.7279	0.4254	0.6293	0.6889	1.0096	0.5236	0.6428	0.5583	0.8515	0.7535	0.8301	0.7499	0.8518	0.687	0.9226	1.1002	0.7523	0.9904	1.0966	1.2274	1.1772	1.309	1.3849	1.151	1.6227	1.2894	1.6353	1.4372	1.5992	1.3126	1.3957
1406	3-hydroxylaurate	Lipid	Fatty Acid, Monohydroxy	32457	LC/MS Neg	100001112	5175	215.165	53941-38-1	94216		HMDB00387	1.0239	0.7541	0.785	1.1277	1.0273	0.6544	0.5549	0.599	0.5924	0.5954	1.2134	1.4581	1.2857	1.0057	1.2116	1.0544	1.0614	0.8289	0.7592	0.9943	1.428	1.6865	1.2638	1.3707	1.3151	1.4393	0.9119	1.0093	1.1054	1.1626	0.719	0.7891	0.7144	1.0164	0.8903	0.5975	0.7794
1409	3-hydroxymyristate	Lipid	Fatty Acid, Monohydroxy	21158	LC/MS Neg	100000882	5335	243.197	3422-31-9	16064			0.7267	0.5789	0.8137	0.6772	1.0521	0.5196	0.7469	0.4203	0.6728	0.5749	0.6164	1.2111	1.1003	1.2654	0.926	0.7065	1.1585	1.0889	1.3258	1.1355	1.1638	1.3254	0.8925	1.0081	1.8182	1.0974	1.0688	0.6318	1.4605	1.1921	1.2296	0.9808	0.9919	1.0843	0.8006	0.7413	1.3725
1403	3-hydroxyoctanoate	Lipid	Fatty Acid, Monohydroxy	22001	LC/MS Neg	100000773	3446	159.103	88930-08-9	26613		HMDB01954	0.9818	0.7166	0.7576	1.58	0.4137	0.9126	0.6168	0.4137	0.4137	0.4137	1.983	1.2272	1.2256	0.7912	1.0058	0.4137	0.9942	0.4137	0.4137	0.7581	1.3283	1.3037	1.0747	0.7767	0.4137	1.3301	1.7094	1.546	0.4137	1.14	0.4137	0.9495	0.4137	0.4137	0.9811	0.7043	0.9354
227	3-indoxyl sulfate	Amino Acid	Tryptophan Metabolism	27672	LC/MS Neg	100000467	2222.2	212.002	2642-37-7	10258		HMDB00682	0.8387	0.6774	0.5775	0.8862	1.0522	0.7733	1.235	0.8288	1.1033	1.0481	1.096	0.9266	0.8565	0.8782	0.9327	0.9873	1.051	0.839	1.0242	0.8529	1.1878	0.7609	0.7777	0.9167	0.7367	1.6511	1.5844	1.2002	1.4221	1.221	1.5026	1.2954	1.1618	1.2047	1.1044	1.0127	0.9273
2223	3-ketosphinganine	Lipid	Sphingolipid Metabolism	34381	LC/MS Pos Late	100001436	1400	300.29	18944-28-0	631	C02934	HMDB01480	0.9763	0.6484	0.6915	0.6762	1.3995	1.1761	1.5665	0.9587	0.9435	0.9972	0.8693	0.6252	0.8265	0.7772	0.4443	1.4291	1.0028	0.7681	1.1914	1.0369	1.2467	1.1723	1.0484	1.5159	1.8304	0.9882	1.8437	0.7139	0.9583	0.8431	0.9797	1.0256	1.3379	0.1721	1.3802	1.392	1.2455
155	3-methoxytyrosine	Amino Acid	Phenylalanine and Tyrosine Metabolism	12017	LC/MS Pos Early	1342	2555	212.092	300-48-1	1670		HMDB01434	1.1082	0.8344	0.8363	1.1785	1.3243	1.0497	1.0043	0.668	0.7972	0.9612	1.0914	0.8061	0.6905	0.8115	0.9783	1.1656	1.1646	0.9786	1.1318	1.192	1.0984	1.3373	0.6363	1.0919	1.3849	0.7785	0.9509	0.9854	1.1737	0.9864	1.1873	0.951	0.6902	1.0157	1.1289	0.9935	0.9957
318	3-methyl-2-oxobutyrate	Amino Acid	Leucine, Isoleucine and Valine Metabolism	44526	LC/MS Polar	100000936	911	115.04	3715-29-5	49	C00141	HMDB00019	0.1585	0.0994	0.2098	0.2114	0.2204	0.2662	0.2404	0.3017	0.3643	0.4416	0.4155	1.887	1.2278	1.0357	0.7631	0.6918	1.0032	1.0951	0.9968	0.7385	3.3436	4.298	1.4861	1.8811	3.0801	1.4374	0.8316	0.6567	1.0148	1.9538	1.2754	1.8663	1.3057	1.1517	0.8538	0.8064	1.2881
298	3-methyl-2-oxovalerate	Amino Acid	Leucine, Isoleucine and Valine Metabolism	15676	LC/MS Neg	100000036	2064.2	129.056	1460-34-0;51829-07-3	47	C00671	HMDB03736	0.1505	0.1505	0.1505	0.1954	0.1505	0.2099	0.3681	0.2314	0.3412	0.2693	0.3581	1.4633	1	0.8858	0.6763	0.5606	0.8583	1.0606	1.0786	0.7255	2.871	3.3431	1.3138	1.7763	3.4057	1.5388	0.9496	0.6779	1.3464	1.4219	1.5172	1.7407	1.2577	1.0012	0.5656	0.8945	1.5327
3316	3-methylcytidine	Nucleotide	Pyrimidine Metabolism, Cytidine containing	35132	LC/MS Pos Early	100001466	2176	258.108	21028-20-6	159649			1.1807	0.6891	0.832	0.9471	1.0012	0.7468	1.1712	0.6759	0.6808	1.0152	1.348	1.1236	0.8344	0.9661	0.8999	1.1313	0.6408	0.7179	1.0415	1.1871	0.9821	1.103	0.9702	0.9988	1.3451	1.279	0.6173	0.8359	0.5747	0.4496	1.1368	1.2739	1.076	1.0722	1.2391	0.9649	1.0316
63	3-methylhistidine	Amino Acid	Histidine Metabolism	15677	LC/MS Neg	100000042	906.3	168.078	368-16-1	64969	C01152	HMDB00479	0.9432	0.6847	0.7697	0.9273	1.1554	0.8248	0.9758	0.6993	0.9935	1.1618	1.2101	0.8306	0.9638	0.8436	0.8755	1.2163	1.0781	1.042	1.0901	1.0414	1.0065	1.2021	0.9195	1.0722	1.2668	1.1501	1.0769	1.3017	1.2127	0.9845	1.2525	0.952	1.1587	1.2713	0.916	0.795	0.9819
895	3-phosphoglycerate	Carbohydrate	Glycolysis, Gluconeogenesis, and Pyruvate Metabolism	1414	LC/MS Neg	132	583	184.986	80731-10-8	724	C00597	HMDB00807	1.4602	1.4251	1.1356	1.3477	0.9822	0.1467	0.258	0.1785	0.5647	0.12	0.7914	1.0369	0.5789	0.4646	0.591	0.9913	1.5869	1.1998	0.8335	0.7084	1.0087	0.6123	0.5814	2.0813	2.2143	0.4019	0.2578	0.3336	0.4394	0.3219	3.4463	4.2816	3.6379	2.6034	2.2655	1.8588	2.4924
364	3-sulfo-L-alanine	Amino Acid	Methionine, Cysteine, SAM and Taurine Metabolism	47089	LC/MS Polar	382	2890	167.997	498-40-8	72886	C00506	HMDB02757	2.2507	0.7505	0.9306	1.3527	1.3995	1.0812	1.3509	0.7562	2.1612	1.468	1.732	0.2718	0.7182	0.7323	0.9229	1.1743	1.1213	1.1289	0.7538	0.6775	0.6763	0.5442	0.7598	0.7049	0.4712	0.8164	0.9585	1.2933	1.2136	1.0415	2.1	0.6622	2.3208	2.1056	1.3488	0.7933	0.6441
3304	3-ureidopropionate	Nucleotide	Pyrimidine Metabolism, Uracil containing	3155	LC/MS Pos Early	1053	875	133.061	462-88-4	111	C02642	HMDB00026	0.8542	0.7434	0.8426	0.8549	0.9127	1.0972	1.2134	0.8953	0.8472	1.1352	0.8573	0.5262	1.0424	1.0999	0.8576	0.9007	0.9256	0.9574	1.1543	1.3172	1.2847	1.8906	1.1529	1.0078	1.5726	1.0712	1.6805	1.0988	1.1465	1.9679	0.9922	1.0776	0.9418	0.8033	1.1492	0.941	1.4858
418	4-acetamidobutanoate	Amino Acid	Polyamine Metabolism	1558	LC/MS Pos Early	1113	1350	146.081	3025-96-5	18189	C02946	HMDB03681	0.6842	0.6986	0.7173	0.7733	0.8753	0.9153	1.1073	0.708	0.8829	0.9346	0.7285	1.0004	0.9607	0.9645	0.9844	0.8842	1.0442	0.9567	0.9763	0.9328	1.2902	1.3451	1.0131	1.0528	1.2383	1.7067	1.424	1.1185	1.3581	1.438	1.2529	1.1353	0.8052	0.9815	1.1447	1.1187	1.2085
3501	4-ethylphenylsulfate	Xenobiotics	Benzoate Metabolism	36099	LC/MS Neg	100001756	3580	201.023	123-07-9		C13637		0.8806	0.6588	0.5362	1.0188	0.6729	0.5561	1.2228	0.9135	0.7892	1.0036	0.33	1.0371	0.33	0.8055	1.0608	1.2923	0.9676	0.9246	0.9964	0.944	2.0395	0.33	1.1918	0.7011	1.0779	2.6182	2.0788	2.8136	1.4477	2.0389	1.562	0.8746	0.9031	1.2563	0.33	1.151	0.33
421	4-guanidinobutanoate	Amino Acid	Guanidino and Acetamido Metabolism	15681	LC/MS Pos Early	100000096	2320	146.092	463-003;463-00-3	500	C01035	HMDB03464	0.9006	0.6699	0.9226	0.8791	0.9988	1.3213	0.8244	0.6367	1.0012	0.806	1.6257	0.531	1.0906	1.4555	0.9366	0.9517	1.0231	1.0974	1.0537	1.0086	0.6416	1.5081	1.0458	1.3488	1.2414	0.4946	0.7529	0.6217	1.2445	1.075	0.7734	1.1416	0.9666	0.8866	1.2836	0.6118	1.3372
1392	4-hydroxybutyrate (GHB)	Lipid	Fatty Acid, Monohydroxy	34585	LC/MS Pos Early	100001507	1148	87.0441	502-85-2	10413	C00989	HMDB00710	1.803	0.7484	0.4263	0.6496	0.7242	0.4263	0.4263	1.1716	0.4263	0.4263	0.4263	0.4263	0.7383	0.4263	0.4263	1.2478	1.0651	1.1824	0.9349	1.5128	0.7936	1.4721	0.4263	0.4263	0.4263	0.4263	0.8292	0.4263	0.4263	0.4263	0.4263	0.4263	1.8955	0.4263	1.4391	0.9081	0.4263
45	4-hydroxyglutamate	Amino Acid	Glutamate Metabolism	40499	LC/MS Pos Early	100002544	1141	164.055	2485-33-8	439902	C03079	HMDB01344	1.0027	0.6276	0.7376	0.8734	0.8978	0.9973	0.9925	0.7424	1.0654	1.0856	1.1835	0.7502	0.9232	0.9271	1.1125	1.321	1.2004	0.9105	1.0909	1.0933	0.8902	0.8101	0.9959	1.3519	0.9536	0.7709	0.8607	0.9492	1.2521	0.9093	1.2152	0.9665	1.4222	1.3148	1.2718	1.0286	1.1735
130	4-hydroxyphenylpyruvate	Amino Acid	Phenylalanine and Tyrosine Metabolism	1669	LC/MS Neg	1141	1690.1	179.035	156-39-8	979	C01179	HMDB00707	0.7961	0.7411	0.4216	0.476	1.1421	0.9779	1.3436	0.4216	0.8047	0.4216	0.9751	0.8123	0.547	0.9911	0.7329	0.9684	0.9521	1.0865	1.0443	0.8273	0.8737	1.3979	0.9514	1.2221	1.4418	1.0089	1.1638	0.4983	1.3275	0.71	2.4129	2.6817	2.7619	1.9746	1.0431	0.7264	1.5022
77	4-imidazoleacetate	Amino Acid	Histidine Metabolism	32349	LC/MS Pos Early	100001207	2055	127.05	645-65-8	96215	C02835	HMDB02024	0.776	0.679	0.9816	0.9852	1.0719	0.9557	0.7816	0.6073	0.857	0.8074	1.2883	0.7422	1.3248	1.1783	1.0148	0.8843	1.0244	0.9776	1.0734	0.94	0.8751	1.6354	1.1102	1.4057	1.3551	0.6431	1.2366	0.8789	1.3732	1.8162	1.0973	1.3289	1.1622	1.0484	1.4206	0.6412	1.7287
264	4-methyl-2-oxopentanoate	Amino Acid	Leucine, Isoleucine and Valine Metabolism	22116	LC/MS Neg	100000551	2170	129.056	816-66-0	70	C00233	HMDB00695	0.1548	0.1548	0.1548	0.1554	0.1548	0.2933	0.3796	0.2118	0.1548	0.3976	0.3844	1.5551	0.983	0.8559	0.7211	0.4849	0.8851	0.7526	1.1619	0.6195	2.9133	3.4659	1.3301	1.9784	3.7542	1.1997	0.1548	0.57	1.2494	1.6296	1.7549	0.1548	1.4224	1.017	0.7376	0.8099	1.6039
3491	4-methylcatechol sulfate	Xenobiotics	Benzoate Metabolism	46146	LC/MS Neg	100004111	2665	203.002					0.9125	0.7656	0.7439	0.9051	0.8976	0.7714	1.0568	0.8239	0.6585	0.9659	1.1761	1.171	0.9277	0.6971	0.9714	0.9971	1.0029	0.7907	1.2527	0.8189	1.0056	1.1253	0.7233	0.9089	1.0062	1.9667	1.5681	1.5931	1.5395	0.8962	1.4785	1.537	1.2775	1.1938	1.1136	1.0455	1.2541
3249	guanosine 5'- monophosphate (5'-GMP)	Nucleotide	Purine Metabolism, Guanine containing	2849	LC/MS Pos Early	347	800	364.065	5550-12-09	6804	C00144	HMDB01397	1.7524	1.02	0.9255	1.0443	0.8355	2.8135	2.6581	2.5762	1.7609	2.828	1.8259	0.8326	1.3847	1.48	1.6371	1.26	0.7931	0.3725	0.7475	0.665	1.1688	1.4205	1.2992	0.8206	0.9229	0.98	2.0921	1.1229	1.6874	1.2975	0.2928	0.3051	0.4832	0.2652	0.8326	0.3116	0.3298
92	5-(galactosylhydroxy)-L-lysine	Amino Acid	Lysine Metabolism	43582	LC/MS Pos Early	100002462	2755	325.161	32448-36-5				1.6552	0.9536	0.8289	1	1.2288	1.0026	1.4148	0.9456	1.0459	1.0363	1.0722	0.6399	0.5927	0.3961	0.9307	0.8365	0.6478	0.516	0.6495	0.5171	0.5153	0.8611	0.3961	0.7353	0.8457	1.855	1.2975	1.4919	1.4078	0.7188	1.4551	1.0426	1.1602	0.9012	1.0565	1.0715	1.2126
3334	5,6-dihydrothymine	Nucleotide	Pyrimidine Metabolism, Thymine containing	1418	LC/MS Pos Early	158	1280	129.066	696-04-8	93556	C00906	HMDB00079	1.2837	0.9085	1	1.3196	1.6492	2.5348	2.1471	1.9956	2.6019	3.3769	1.5679	1.0771	0.9923	0.9818	0.7852	0.8568	0.5957	0.6558	0.8527	0.7123	1.058	0.6892	0.2979	0.2657	0.2657	10.2642	13.1358	7.966	8.2751	10.65	0.8263	1.0873	0.9559	0.5732	1.5565	0.9537	0.4987
107	5-aminovalerate	Amino Acid	Lysine Metabolism	18319	LC/MS Pos Early	100000454	2220	118.086	660-88-8	138	C00431	HMDB03355	1.0193	0.6398	0.6886	0.9147	1.1286	1.0347	1.0366	0.7466	1.0859	1.2103	1.1864	0.6078	0.7639	0.7809	0.8657	0.9633	1.0227	0.8401	0.9228	0.9807	0.8792	1.0643	0.8697	1.1463	1.0545	1.2895	1.0387	1.4891	1.687	1.2166	0.9794	0.9055	1.1686	1.2603	0.957	0.936	0.9418
1103	5-dodecenoate (12:1n7)	Lipid	Medium Chain Fatty Acid	33968	LC/MS Neg	100001232	5224	197.155	2430-94-6	5312378		HMDB00529	1.1816	0.8764	0.4534	3.1848	1.9202	0.4857	0.9736	0.728	1.033	0.4913	2.2497	2.3659	1.9322	1.4215	2.012	0.5625	0.8632	0.2803	0.544	0.3767	1.2874	1.019	0.873	1.2194	1.0385	1.0315	1.2377	1.3838	1.4451	1.1244	0.6465	0.5957	0.6576	0.981	0.9673	1.1728	1.4062
3317	5-methylcytidine	Nucleotide	Pyrimidine Metabolism, Cytidine containing	22119	LC/MS Pos Early	100000763	2227	258.108	2140-61-6	92918		HMDB00982	0.9613	0.303	0.3312	0.3355	0.3291	1.1521	1.4212	0.7973	1.082	1.1664	2.1815	1.1143	1.3898	1.3656	1.4647	1.5621	1.0138	0.7639	0.9862	0.8729	1.7813	1.9626	1.55	1.5456	1.8811	1.7444	1.7819	2.7374	0.7536	1.1045	0.3492	0.1011	0.1714	0.1943	0.4407	0.1187	0.0361
3407	5-methyltetrahydrofolate (5MeTHF)	Cofactors and Vitamins	Folate Metabolism	18330	LC/MS Neg	1244	1820	458.179	68703-91-3;68792-52-9	146	C00440	HMDB01396	1.2625	0.9833	1.0248	1.0475	1.9571	0.6766	1.7831	0.5644	1.083	1.2645	1.0556	0.8661	0.7834	0.6267	0.5166	1.0281	0.8707	0.963	1.3825	1.1759	1.2111	1.1307	0.7717	0.6557	1.2575	0.6786	1.6097	0.5553	0.6007	0.542	1.1928	1.1074	1.0167	0.5884	1.0525	0.6786	0.923
413	5-methylthioadenosine (MTA)	Amino Acid	Polyamine Metabolism	1419	LC/MS Pos Early	212	2752	298.097	2457-80-9	439176	C00170	HMDB01173	1.0979	0.7194	0.7284	0.8916	1.0444	1.1259	1.3397	1.0354	1.349	1.2869	0.9644	0.7335	0.6569	0.671	0.8837	1.3937	1.1722	0.8619	0.9469	0.9396	0.8362	0.8951	0.8046	1.062	0.914	1.2434	0.9123	1.1249	1.3768	0.9105	1.1413	0.8911	1.0867	1.0297	1.1406	0.9069	1.0402
3290	5-methyluridine (ribothymidine)	Nucleotide	Pyrimidine Metabolism, Uracil containing	35136	LC/MS Neg	100001446	1778.1	257.078	1463-10-1	445408		HMDB00884	0.5804	0.5636	0.749	0.7345	1.208	1.206	2.1236	1.3212	2.276	1.9289	0.8374	0.987	0.8884	0.8269	0.993	1.4787	1.2762	0.9944	1.4887	1.0087	1.3401	1.0056	0.8932	1.009	1.175	1.2549	1.3749	1.4304	1.3082	0.7234	1.0814	0.8981	0.9761	0.7594	1.0577	0.5258	0.7161
432	5-oxoproline	Amino Acid	Glutathione Metabolism	1494	LC/MS Neg	1021	738.5	128.035	98-79-3	7405	C01879	HMDB00267	1.244	0.6028	0.6768	0.9788	1.1293	1.1776	1.1021	0.8041	1.0414	1.4096	1.0625	0.6311	0.778	0.7902	0.9067	1.2453	1.2962	0.903	1.1568	1.1711	0.7871	0.5977	0.9749	0.9493	0.8363	1.6553	1.3592	2.2524	1.9986	1.615	1.0894	0.7679	1.1262	0.9833	0.8406	0.9797	0.9008
104	6-oxopiperidine-2-carboxylate	Amino Acid	Lysine Metabolism	43231	LC/MS Pos Early	100004499	1432	144.066	34622-39-4	3014237		HMDB61705	1.6049	1.4556	1.0494	1.9429	1.7129	0.6685	1.0877	0.8973	1.0009	1.2981	1.8345	1.4899	0.9249	0.7538	0.5029	0.7011	0.7475	0.4781	0.677	0.5985	0.9991	0.4528	0.6981	0.9743	0.8645	0.7411	0.633	0.7795	0.5376	0.5454	1.4689	1.9657	2.3027	1.6786	1.7653	1.7303	1.2745
904	6-phosphogluconate	Carbohydrate	Pentose Phosphate Pathway	15442	LC/MS Neg	100000341	583.9	275.017	921-62-0;53411-70-4	91493	C00345	HMDB01316	0.9975	0.8068	1.0865	1.6039	1.8481	0.138	0.2172	0.095	0.5162	0.2245	0.3098	0.7473	0.2634	0.2803	0.1614	0.4282	0.9096	1.8155	1.0689	1.0298	1.4082	1.0951	0.4853	1.2465	1.0025	0.2314	0.264	0.2357	0.299	0.2457	7.409	5.0351	4.2254	4.1499	3.215	4.013	4.8767
2393	7-hydroxycholesterol (alpha or beta)	Lipid	Sterol	47890	LC/MS Pos Late	100005999	1930	367.336		107722		HMDB06119	2.0064	0.6422	0.3773	0.6097	0.5775	2.1614	1.4523	0.7407	0.8024	1.0972	0.6998	0.3773	0.7797	0.8518	0.8137	1.1514	2.5894	1.1137	0.9722	0.9111	1	0.7767	0.8761	1.2843	0.7406	2.3161	1.5696	1.4564	1.4758	1.2637	0.9939	1.1852	1.002	0.8362	0.9138	1.0704	1.1767
3257	7-methylguanine	Nucleotide	Purine Metabolism, Guanine containing	35114	LC/MS Pos Early	100001456	2175	166.072	578-76-7	11361	C02242	HMDB00897	1.1308	0.6528	0.734	0.9154	1.0819	1.4613	1.6035	1.0048	1.2169	1.4501	1.2708	0.7698	0.8414	0.8095	0.8411	0.9931	0.8797	0.7311	0.9175	0.9365	0.7937	1.0253	0.8358	0.949	0.967	3.3198	1.9716	3.1176	1.7164	1.693	1.1752	1.0643	1.1521	1.0414	0.9774	1.0036	1.0065
1334	acetylcarnitine (C2)	Lipid	Fatty Acid Metabolism(Acyl Carnitine)	32198	LC/MS Pos Early	100000802	2282	204.123	5080-50-2	1	C02571	HMDB00201	0.7268	0.5086	0.5666	0.7114	0.8063	1.1219	1.1879	0.8423	1.1984	1.23	0.9202	0.7462	0.739	0.7466	0.7717	1.0705	1.0669	0.8608	1.0435	1.0352	1.3821	1.4412	1.1717	1.1658	1.1581	1.4758	1.3793	1.3528	1.4018	1.3232	0.9566	0.8845	0.9894	0.8678	1.1494	0.8553	1.0106
1091	acetylphosphate	Energy	Oxidative Phosphorylation	15488	LC/MS Polar	1211	4013.9	138.98	94249-01-1	186	C00227	HMDB01494	1.2439	1.1646	0.4404	1.6649	1.1057	0.6709	0.6204	0.5995	0.9028	0.9595	0.8043	1.0346	0.9654	0.8024	0.3611	0.7953	0.3855	1.2478	0.9243	0.8917	1.4323	1.1284	0.8048	0.6837	0.8147	1.297	1.3815	0.9343	1.2079	0.5494	1.487	1.7319	1.7248	1.6124	2.0813	1.5821	1.8253
1070	aconitate [cis or trans]	Energy	TCA Cycle	46173	LC/MS Neg	100001359	580	173.009			C00417	HMDB00072	0.553	0.4313	0.4361	0.5928	0.6766	0.4405	0.6059	0.3577	0.8021	0.6031	0.5943	0.8155	0.7789	0.6881	0.616	0.9398	1.4969	1.2538	1.1759	1.0903	1.3833	1.1564	0.8264	1.375	1.6842	0.8961	1.0578	0.9422	1.1108	0.878	2.5582	2.9488	2.6256	2.419	2.7674	2.0773	2.902
3222	adenine	Nucleotide	Purine Metabolism, Adenine containing	554	LC/MS Pos Early	880	2221	136.062	73-24-5	190	C00147	HMDB00034	0.8928	0.5822	0.5913	0.6988	0.6324	3.4328	3.5343	2.8944	4.5724	4.178	0.8737	0.7956	0.6356	0.708	0.7036	1.4539	0.9262	0.832	0.7581	0.7679	1.942	0.9197	0.7382	1.2651	1.2983	5.5788	4.0663	4.6998	5.5895	4.1086	1.1281	0.9093	0.925	0.9708	3.6565	1.0292	0.7545
3221	adenosine	Nucleotide	Purine Metabolism, Adenine containing	555	LC/MS Pos Early	798	2169	268.104	58-61-7	60961	C00212	HMDB00050	2.2398	0.9804	1.0709	1.2061	1.1046	2.6978	3.4962	2.0602	2.0793	2.8303	1.8492	0.7482	1.0349	0.8595	0.8508	1.0311	0.6459	0.495	1.0864	1.0547	0.7903	1.0196	0.8114	0.4583	0.5439	6.0439	5.2956	5.1937	3.5843	3.2162	0.4627	0.3084	0.4692	0.478	0.9569	0.6321	0.6914
3217	adenosine 3',5'-cyclic monophosphate (cAMP)	Nucleotide	Purine Metabolism, Adenine containing	2831	LC/MS Neg	207	1952.2	328.045	60-92-4	6076	C00575	HMDB00058	1.3651	1.0021	1.041	0.9223	2.3413	0.7387	2.0677	0.5785	1.7301	1.3601	1.1621	0.9226	0.9079	0.8451	0.7399	0.9077	0.9979	0.8271	0.8273	0.8497	0.768	0.7311	0.6265	0.7264	1.1717	0.6848	1.6367	0.7595	1.5103	0.7331	2.3974	1.9309	1.8725	1.2769	1.241	0.9775	1.7858
3365	adenosine 5'-diphosphoribose (ADP-ribose)	Cofactors and Vitamins	Nicotinate and Nicotinamide Metabolism	558	LC/MS Neg	215	920	558.064	68414-18-6	192	C00301	HMDB01178	0.4038	0.3742	0.3697	0.699	0.8328	0.2384	1.2482	0.1597	0.849	0.6125	0.5821	1.4543	0.616	0.6574	0.3732	0.442	0.7114	1.0097	1.1329	1.2472	3.6107	3.6126	1.6031	1.7874	3.5966	0.284	0.9903	0.3275	0.2435	0.3973	6.954	13.8264	6.0433	3.1772	6.279	5.5172	3.5574
3220	adenylosuccinate	Nucleotide	Purine Metabolism, Adenine containing	18360	LC/MS Neg	1303	560	230.53	19046-78-7	195	C03794	HMDB00536	1.4806	0.8708	0.7276	0.8678	1.298	1.9925	3.384	1.3511	2.181	2.7076	1.9052	0.9714	1.6881	1.4632	1.7407	1.2581	1.1431	0.609	1.0734	0.8483	0.5058	1.1272	1.0286	0.8164	1.1897	0.5341	2.4567	0.9267	2.777	1.0869	0.6383	0.4007	0.6334	0.3957	0.9631	0.3802	0.4719
3213	adenosine 5'-diphosphate (ADP)	Nucleotide	Purine Metabolism, Adenine containing	3108	LC/MS Neg	208	680	426.022	20398-34-9	6022	C00008	HMDB01341	1.3049	0.8843	0.9557	1.2373	1	0.855	0.8897	1.0151	1.417	1.3409	0.9971	1.262	1.08	1.1957	0.8429	0.9515	1.2098	0.9215	1.1551	0.9402	1.4312	1.2369	0.9679	0.9934	1.3256	1	1.4292	0.7938	1.3705	1.0931	1.0697	0.8413	0.9555	0.8394	1.3687	0.7703	0.8765
28	alanine	Amino Acid	Alanine and Aspartate Metabolism	1126	LC/MS Pos Early	811	1700	90.055	56-41-7	5950	C00041	HMDB00161	1.0757	0.7292	0.8023	0.9992	1.0428	0.8566	0.9335	0.7251	0.8613	0.951	1.1311	0.8395	0.9615	0.9832	0.9768	1.0681	1.0874	0.8942	1.0807	1.0791	1.1212	1.1896	0.9659	1.0008	1.1421	0.757	0.7873	0.8358	0.9076	0.7266	1.3251	1.065	1.2919	1.1244	1.1473	1.2436	1.2588
471	alanylleucine	Peptide	Dipeptide	37093	LC/MS Pos Early	100001890	3055	203.139	1638-60-4	259583		HMDB28691	2.7225	0.8947	1.1477	2.4305	2.4776	0.4804	1.9656	0.4804	0.6341	0.4804	1.4016	0.4804	0.4804	0.7291	0.4804	0.8145	0.4804	0.4804	0.6643	0.4804	1.2594	2.4005	0.5234	0.6611	0.4804	0.4804	1.0644	0.4804	0.4804	0.4804	1.0768	0.4804	2.0477	0.7355	1.926	0.7795	0.9356
3209	allantoin	Nucleotide	Purine Metabolism, (Hypo)Xanthine/Inosine containing	1107	LC/MS Polar	1002	1672	157.037	97-59-6	204	C02350	HMDB00462	1.0295	1.2417	0.8592	0.7303	0.8575	1.9352	0.7277	0.9313	0.7103	0.8779	0.878	0.5294	0.9095	0.7403	0.9467	1.3395	1.0291	0.9726	1.3319	1.0223	1.2346	0.897	1.7351	0.9137	0.9657	1.6863	0.7059	0.9836	2.7255	0.8923	1.0385	1.1375	1.2529	1.1329	1.0164	0.8713	1.3988
267	alpha-hydroxyisocaproate	Amino Acid	Leucine, Isoleucine and Valine Metabolism	22132	LC/MS Neg	100000706	1840	131.071	10303-64-7	83697	C03264	HMDB00746	0.6485	0.395	0.6314	0.5322	1.3022	1.0563	0.9974	0.6889	0.5403	0.395	1.2324	1.002	1	0.867	0.8614	0.9261	0.6939	0.9316	0.395	0.7748	2.2519	2.4809	1.3845	1.412	0.7388	1.5473	2.9103	1.0472	1.3338	1.4304	0.8456	1.8325	0.7137	0.395	1.5219	1.7598	0.395
299	alpha-hydroxyisovalerate	Amino Acid	Leucine, Isoleucine and Valine Metabolism	46537	LC/MS Polar	100001300	1052	117.056	600-37-3	99823		HMDB00407	0.6435	0.47	0.5752	0.7762	0.6628	0.6004	1.1866	0.8822	0.5793	1.2246	1.2055	1.4586	1.4304	1.2011	0.796	1.2187	1.0227	1.1631	1.2743	1.2928	1.3963	2.775	0.7539	0.9773	1.72	1.3724	2.8381	1.5997	0.9497	1.528	0.8256	1.2679	0.8301	0.7034	1.2729	0.8996	0.7251
1074	alpha-ketoglutarate	Energy	TCA Cycle	528	LC/MS Polar	93	2700	145.014	305-72-6;328-50-7;22202-68-2	51	C00026	HMDB00208	0.5101	0.2876	0.3724	0.4733	0.547	0.4666	0.5569	0.3264	0.6277	0.6242	1.0109	1.0092	1.1616	1.2656	1.0369	0.5518	0.6485	0.7652	0.6942	0.6192	1.9631	1.8347	1.3771	1.7564	1.8072	0.7463	0.8212	0.7339	1.0723	1.2311	1.633	0.9908	1.4372	1.4508	1.1944	1.091	1.1288
3387	alpha-tocopherol	Cofactors and Vitamins	Tocopherol Metabolism	1561	LC/MS Pos Late	1105	2522	430.378	59-02-9;10191-41-0	14985	C02477	HMDB01893	0.5995	0.6222	0.8116	0.9343	1.4102	0.243	2.0515	1.3728	0.9993	1.8102	0.3546	0.6733	0.1991	0.806	0.9267	1.0007	0.6339	0.2041	0.5886	0.508	2.8809	1.8566	0.529	1.0632	1.7063	0.6036	2.329	2.5838	1.6738	2.1668	1.7488	1.2263	0.3617	1.0009	1.4129	0.2494	2.102
3214	adenosine 5'-monophosphate (AMP)	Nucleotide	Purine Metabolism, Adenine containing	32342	LC/MS Pos Early	209	1013	348.07	149022-20-8	6083	C00020	HMDB00045	1.5165	0.8595	0.8661	1.013	0.987	2.3954	2.3277	2.0455	1.9179	2.7945	1.8088	0.9447	1.3386	1.3834	1.5833	1.3016	0.9496	0.4987	0.9099	0.7733	1.1183	1.1679	1.1477	0.8744	0.9145	1.0493	1.9656	1.2815	1.8026	1.4717	0.4363	0.3829	0.5981	0.4428	0.8848	0.4578	0.439
938	arabitol/xylitol	Carbohydrate	Pentose Metabolism	48885	LC/MS Polar	100006430	1932.4	151.061		6912	C01904		0.9659	0.6238	0.607	0.7619	0.804	0.6702	0.6627	0.5039	0.425	0.6064	1.0443	0.6959	0.9013	0.9051	1.2229	0.9192	0.7967	0.6149	0.9143	0.8691	1.3801	1.3935	1.2862	1.3576	1.0937	1.2959	1.0002	1.6748	1.4604	1.1217	1.0443	0.9161	1.1149	1.0609	1.0429	1.0207	1.1442
940	arabonate/xylonate	Carbohydrate	Pentose Metabolism	48255	LC/MS Polar	100006115	2664.6	165.04					0.9958	0.5671	0.762	0.6836	0.8162	0.9953	0.7787	0.6605	0.6554	1.2703	1.1047	0.4453	0.7223	0.7256	0.8382	1.0661	0.9722	1.0485	1.3852	0.8702	1.2568	1.4017	1.2849	1	1	1.2187	1.2051	2.2661	1.6203	1.397	1.1283	0.9866	1.6809	1.015	1.1307	0.8377	1.0645
1126	arachidate (20:0)	Lipid	Long Chain Fatty Acid	1118	LC/MS Neg	893	6295	311.296	506-30-9	10467	C06425	HMDB02212	1.3716	0.9836	1.0035	1.0398	1.5817	1.1433	2.4955	1.0606	1.9608	1.968	1.0046	0.7834	0.6969	0.7826	0.6706	1.0729	0.957	0.735	1.2019	1.108	0.8347	0.9891	0.5596	0.6557	0.8817	0.9768	2.1305	0.8539	1.4489	1.044	1.2224	0.9608	0.9668	0.9877	0.9965	0.8741	1.1087
1156	arachidonate (20:4n6)	Lipid	Polyunsaturated Fatty Acid (n3 and n6)	1110	LC/MS Neg	229	5535	303.233	506-32-1	444899	C00219	HMDB01043	0.8637	0.7794	0.706	0.7922	1.4922	3.5979	7.4765	3.2891	4.833	5.8327	0.8681	0.6339	0.7611	0.7489	1.0666	0.9662	0.6927	0.623	0.9648	0.8889	1.1036	0.9549	0.7788	0.9311	0.9581	6.8472	30.0071	7.6978	10.7124	7.5388	1.5375	0.829	1.2133	1.0338	1.0649	1.0608	1.1351
1363	arachidonoylcarnitine (C20:4)	Lipid	Fatty Acid Metabolism(Acyl Carnitine)	57518	LC/MS Pos Late	100015837	1353	448.342					0.7066	0.5794	0.6366	0.6582	0.8959	1.4983	1.6448	1.1992	1.5192	1.8343	0.8507	0.6351	0.7492	0.8569	0.8781	1.1735	1.1439	1.0688	1.1726	1.3028	1.0972	1.1689	0.8692	0.9431	1.0305	1.6215	2.2922	2.6805	1.9992	2.1656	0.9695	0.8597	1.0729	1.0948	0.936	0.8033	0.8256
1362	arachidoylcarnitine (C20)*	Lipid	Fatty Acid Metabolism(Acyl Carnitine)	57513	LC/MS Pos Late	100015833	1512	456.405				HMDB06460	1.4314	0.7442	0.8408	1.0403	1.377	1.4033	1.9946	1.0597	1.069	1.523	1.5566	0.7038	0.9293	0.8386	0.9214	1.3662	1.0223	0.9019	1.1161	1.2468	1.4049	1.6682	1.2211	1.1983	1.4686	0.7939	1.0112	1.0775	0.9199	0.9888	0.7259	0.6695	0.9182	0.7959	0.7193	0.4221	0.5719
366	arginine	Amino Acid	Urea cycle; Arginine and Proline Metabolism	1638	LC/MS Pos Early	231	2825	175.119	1119-34-2	232	C00062	HMDB00517	1.0481	0.7501	0.8111	0.9896	1.0527	1.0008	1.2217	0.8523	1.0893	1.1256	0.9054	0.8342	0.8532	0.8137	0.8208	1.0408	0.9923	0.8406	1.0503	1.0169	1.0964	1.0621	0.7285	0.8896	0.986	1.2578	1.1769	1.0148	1.1545	0.9992	1.1413	0.9125	1.0675	0.9174	1.0438	0.9004	1.0351
367	argininosuccinate	Amino Acid	Urea cycle; Arginine and Proline Metabolism	15497	LC/MS Pos Early	232	2745	291.13	156637-58-0	828	C03406	HMDB00052	1.2885	0.8514	0.8908	1.1189	1.3873	1.2603	1.4768	0.8451	0.9971	1.2495	1.0693	0.7878	0.8385	0.7261	0.8508	1.403	0.9862	0.894	1.1502	1.267	1.0303	1.1469	0.7021	0.8406	1.0029	0.9522	0.9699	0.9079	0.9847	0.8988	1.1617	0.9096	1.1426	1.0578	1.2237	1.0052	1.1382
38	asparagine	Amino Acid	Alanine and Aspartate Metabolism	512	LC/MS Pos Early	917	1225	133.061	70-47-3	6267	C00152	HMDB00168	1.2026	0.783	0.8547	1.0377	1.1532	0.9536	1.0504	0.8597	0.9071	1.1119	1.1945	0.9213	1.0009	0.9859	0.9503	1.01	1.0102	0.829	1.0005	0.9945	1.1204	1.0844	0.8572	0.8979	1.1762	0.851	0.8527	0.9776	1.0548	0.8117	1.1171	0.8818	1.1331	0.9995	1.0614	0.9919	1.0368
34	aspartate	Amino Acid	Alanine and Aspartate Metabolism	443	LC/MS Pos Early	234	1165	134.045	56-84-8	5960	C00049	HMDB00191	1.5789	0.9264	1.0048	1.3067	1.4292	1.1198	1.0742	0.8986	1.137	1.1412	1.3066	0.6255	0.8241	0.9244	1.0591	1.1393	1.1134	0.9223	1.0417	1.0864	0.5723	0.5541	0.6415	0.7436	0.7312	0.4795	0.534	0.8291	0.9952	0.5568	1.168	0.7304	1.3502	1.2342	0.9625	0.9174	1.0542
1133	behenate (22:0)*	Lipid	Long Chain Fatty Acid	12125	LC/MS Neg	314	6745	339.327	112-85-6	8215	C08281	HMDB00944	1.5854	1.2041	1.1882	1.1534	1.9236	1.0331	2.5393	0.9751	2.0446	1.9188	0.9471	0.8216	0.6853	0.6641	0.5677	0.9133	1.0662	0.6831	1.1732	0.8975	0.7696	0.8236	0.5016	0.5654	0.9042	1.1705	2.6001	0.914	1.6466	0.9514	1.3116	0.9911	0.9641	0.9104	1.0672	0.8764	1.4803
2237	behenoyl dihydrosphingomyelin (d18:0/22:0)*	Lipid	Sphingolipid Metabolism	57331	LC/MS Pos Late	100009026	3150	789.684				HMDB12091	1.5651	0.4328	1.3679	1.2982	1.4069	0.6552	1.1036	0.438	1.1018	1.1009	0.8794	0.581	0.7629	0.5982	0.3563	0.5578	0.3563	0.6205	0.3563	0.3563	0.3563	0.3563	0.3563	0.473	0.3563	1.2186	2.0364	0.9734	0.7144	2.165	1.2753	1.0266	1.457	1.1846	0.7599	0.4597	0.3563
2240	behenoyl sphingomyelin (d18:1/22:0)*	Lipid	Sphingolipid Metabolism	48492	LC/MS Pos Late	100006294	3083	787.669				HMDB12103	1.064	0.7934	0.9152	1.0039	1.078	0.7019	0.8898	0.5672	0.7957	0.6873	0.8862	0.811	0.7758	0.7984	0.8499	0.9544	0.9084	0.6905	0.7501	0.7302	0.9995	1.0005	0.9302	1.1063	1.1238	1.2883	1.0802	0.9868	1.175	1.1117	1.4278	1.2937	1.4402	1.2554	1.1059	1.2457	1.2138
1365	behenoylcarnitine (C22)*	Lipid	Fatty Acid Metabolism(Acyl Carnitine)	57514	LC/MS Pos Late	100015832	1561	484.436					1.5967	0.6039	0.9893	1.0795	1.4525	1.4747	2.2568	1.4289	0.8369	1.6537	1.5536	0.8613	0.9489	0.966	1.0085	1.1941	0.9441	0.8487	0.9915	1.3542	1.6781	1.9404	1.4201	0.9098	1.8097	0.9765	1.5792	1.4904	1.0645	1.6669	0.7403	0.5504	0.7543	0.9025	0.6923	0.5467	0.4207
4431	benzoylcarnitine*	Xenobiotics	Chemical	43265	LC/MS Pos Early	100004555	3041	266.139	105450-08-6				0.7428	0.4543	0.5506	0.8033	0.901	1.1169	1.2854	1.0501	1.013	1.261	1.2203	0.6184	0.808	0.8084	1.0662	0.7525	0.9403	0.785	0.8096	1.1046	1.5785	1.7687	1.4153	1.3006	1.3952	1.1521	1.2328	1.6647	0.8946	1.2802	0.9019	0.5776	0.7942	1.057	1.2574	0.4543	0.6659
3305	beta-alanine	Nucleotide	Pyrimidine Metabolism, Uracil containing	55	LC/MS Pos Early	244	1905	90.055	56-41-7;107-95-9	239	C00099	HMDB00056	1.0668	0.7247	0.8719	0.9726	1.1369	1.0629	0.9376	0.7807	0.9704	1.018	1.0198	0.5689	0.9707	0.9679	0.9635	1.1476	1.2653	1.0878	1.2883	1.2197	0.9631	1.2273	0.9269	0.9549	1.0981	0.7326	0.8379	0.9105	1.0316	0.957	1.1655	0.9803	1.2115	1.1212	1.0716	0.9515	1.3733
51	beta-citrylglutamate	Amino Acid	Glutamate Metabolism	54923	LC/MS Neg	100003271	530	320.062	73590-26-8	72715786	C20775		1.1055	0.7995	0.8437	0.9252	1.1533	0.7884	1.0526	0.6443	0.868	1.0173	1.1046	0.9825	1.0436	0.9827	0.8341	0.9114	1.0471	0.8029	1.0241	0.9248	0.9206	0.9742	0.6682	0.757	1.2767	0.7495	1.0882	0.8382	1.0297	0.8337	1.3189	1.297	1.32	1.0592	1.2586	0.9684	1.2406
3689	beta-guanidinopropanoate	Xenobiotics	Food Component/Plant	35101	LC/MS Pos Early	100001411	2145	132.077	353-09-3	67701	C03065	HMDB13222	1.2833	0.5836	0.7148	0.9683	1.0757	0.8359	0.8924	0.6158	0.9576	0.9597	1.0906	0.4538	0.8391	0.9061	0.8239	1.0723	0.9673	1.061	1.0273	1.0022	0.9517	0.9882	0.9652	1.0618	0.8853	0.794	1.0023	1.2161	1.2521	1.1025	1.2079	0.8868	1.4612	1.4331	1.1435	0.9978	1.1444
279	beta-hydroxyisovalerate	Amino Acid	Leucine, Isoleucine and Valine Metabolism	12129	LC/MS Polar	1442	1149.8	117.056	625-08-1	69362		HMDB00754	1.0021	0.7298	0.8889	1.0688	1.3149	0.5046	0.8655	0.5362	0.8354	0.8618	0.7571	0.7411	0.8571	0.7598	0.7292	0.7777	1.0523	0.7559	0.8045	0.7111	1.0044	1.1676	0.9671	1.0056	1.3014	1.8561	1.7676	1.6944	1.7292	2.0971	1.315	1.3042	1.3403	1.2504	1.0031	0.9573	1.3498
6	betaine	Amino Acid	Glycine, Serine and Threonine Metabolism	3141	LC/MS Pos Early	799	1064	118.086	107-43-7	247	C00719	HMDB00043	0.8965	0.6114	0.6408	0.8265	0.8572	1.003	1.0267	0.7922	0.8766	1.0944	0.9638	0.6058	0.9376	0.9422	0.9875	1.1818	1.2114	0.997	1.1911	1.2052	1.5547	1.7218	1.3768	1.4713	1.7811	1.2018	1.2394	1.3705	1.4553	1.362	0.9946	0.8618	1.0133	0.9588	1.0206	0.9109	1.0151
3424	bilirubin (Z,Z)	Cofactors and Vitamins	Hemoglobin and Porphyrin Metabolism	43807	LC/MS Pos Late	1090	1840	585.271	635-65-4	5280352	C00486	HMDB00054	1.2916	1.0912	1.7805	2.5151	3.332	1.4425	2.0987	1.3836	2.4319	2.4496	1.4868	0.7676	0.6909	0.7367	0.9706	1.5534	0.9438	0.9136	0.8345	0.7059	1.3168	1.6973	0.6466	1.7392	0.873	0.8005	1.8229	0.9103	0.7254	0.5797	0.9692	0.6149	0.9749	1.0251	2.2804	0.5498	1.8484
3403	biotin	Cofactors and Vitamins	Biotin Metabolism	568	LC/MS Pos Early	251	2253	245.095	58-85-5	171548	C00120	HMDB00030	0.9351	0.7578	0.5614	0.9094	0.8357	0.6962	0.6617	0.5279	0.8725	0.9237	1.0264	1.2194	0.7625	0.9819	0.9965	0.6612	0.944	1.0035	0.7925	0.9962	0.8283	0.7221	0.8072	1.0039	1.1938	1.1355	1.076	1.0971	1.1251	1.0614	1.2921	1.3813	1.3391	1.5058	1.6744	1.6194	1.9077
1316	butyrylcarnitine (C4)	Lipid	Fatty Acid Metabolism (also BCAA Metabolism)	32412	LC/MS Pos Early	100001054	2860	232.154	25576-40-3	439829	C02862	HMDB02013	0.9211	0.5741	0.648	0.8633	0.8779	0.8149	0.6233	0.575	0.9279	0.9018	1.0401	0.5353	0.6506	0.7388	0.9725	1.084	1.3139	0.873	1.0236	0.8513	0.975	1.023	1.4817	1.825	1.0549	1.0983	0.8849	1.6291	1.9439	1.2409	1.2941	0.977	1.4657	1.347	0.7737	1.3928	1.2098
1099	caprate (10:0)	Lipid	Medium Chain Fatty Acid	1642	LC/MS Neg	888	5090.7	171.139	112-37-8	2969	C01571	HMDB00511	0.9924	0.7856	0.948	1.1078	0.8831	0.8765	0.7698	0.8643	0.6032	0.9487	1.3533	1.1624	1.0694	0.7528	1.1611	1.1817	0.9062	0.9405	0.9718	0.8106	0.9486	1.3589	0.7924	0.8454	0.8534	1.7679	1.0704	1.107	1.3546	1.0412	1.0764	1.2689	1.1039	1.2983	1.0502	1.0076	1.2305
53	carboxyethyl-GABA	Amino Acid	Glutamate Metabolism	40007	LC/MS Pos Early	100003260	2085	176.092	4386-03-02	2572		HMDB02201	1.1074	0.6616	0.5793	1.0301	1.144	0.7648	1.0409	0.74	0.7857	0.8741	1.1081	0.7707	0.8441	0.7593	0.7026	0.722	0.6851	0.6064	0.6418	0.7613	0.9587	1.1816	1.1435	0.9443	1.1604	1.14	1.197	1.17	1.1654	0.9975	1.8124	1.6247	1.325	1.5102	1.4051	1.606	0.9634
1384	carnitine	Lipid	Carnitine Metabolism	15500	LC/MS Pos Early	100000007	1978	162.112	461-05-2	10917	C00318	HMDB00062	1.0337	0.645	0.7144	0.9128	0.8907	0.9078	0.9229	0.8011	0.8173	1.0739	1.0158	0.7314	0.8942	0.9189	0.8923	0.9362	1.0081	0.7992	0.9543	0.9444	1.1743	1.1676	1.2179	1.1908	1.3023	0.8141	0.8517	0.9919	1.1796	0.946	1.2311	1.1428	1.3741	1.2192	1.1347	1.1947	1.1786
73	carnosine	Amino Acid	Histidine Metabolism	1768	LC/MS Pos Early	249	2942	227.114	305-84-0	439224	C00386	HMDB00033	1.7612	1.2474	1.3516	1.5761	1.6808	0.8714	1.1114	0.7288	0.7848	1.0087	1.1389	0.8394	0.8168	0.6742	0.6868	1.5731	1.5164	1.3102	1.5711	1.6049	0.6242	0.6564	0.5009	0.5957	0.6839	0.7051	0.5577	0.6044	0.6289	0.496	1.4257	1.5753	1.4172	1.223	1.4111	1.1908	1.3021
3486	catechol sulfate	Xenobiotics	Benzoate Metabolism	35320	LC/MS Neg	100001605	1906	188.986	4918-96-1	3083879		HMDB59724	0.9617	0.416	0.8584	0.7578	2.4609	0.416	2.7801	0.4584	1.8016	1.2479	0.6195	0.5639	0.7198	0.416	0.416	0.5069	0.416	0.5974	0.416	0.416	0.6041	1.0059	0.416	0.416	0.416	1.1963	0.416	0.416	2.6158	1.1052	4.7535	1.8324	0.416	0.5723	1	1.2084	0.416
1589	cytidine 5'-diphosphocholine	Lipid	Phospholipid Metabolism	34418	LC/MS Pos Early	1220	725	489.115	33818-15-4	13804	C00307	HMDB01413	1.8605	1.0058	1.0718	1.2376	1.3066	1.2256	1.5402	0.7241	1.052	1.1396	1.3687	0.9158	0.7419	0.7547	0.8555	1.2772	1.2107	0.8692	1.0766	1.1937	1.2071	1.091	0.9343	0.8379	0.9942	1.0963	1.0696	0.8421	0.8458	0.6383	0.7447	0.704	0.6998	0.7232	1.188	0.7553	0.835
1595	cytidine-5'-diphosphoethanolamine	Lipid	Phospholipid Metabolism	34410	LC/MS Polar	100001407	4210	445.053	72842-05-8	123727	C00570	HMDB01564	0.7979	0.6374	0.5968	0.7754	0.8698	1.0151	0.9683	0.6962	0.8991	1.034	1.2907	1.0888	1.1951	1.2136	1.1557	0.902	1.0937	0.8639	1.027	0.9117	1.2434	1.7394	0.9568	1.0166	1.4163	2.0636	1.1387	1.5715	1.5692	1.3998	0.993	0.7946	0.9201	1.0369	1.007	0.5497	0.6545
2616	ceramide (d16:1/24:1, d18:1/22:1)*	Lipid	Ceramides	57437	LC/MS Pos Late	100015727	3850	620.598					1.0807	0.4665	0.7365	0.9781	0.9054	0.9945	1.2151	0.606	0.8112	0.7143	1.1146	1.1594	1.2728	1.2708	1.0301	1.2187	1.1976	0.7806	1.115	1.0887	1.2138	1.3742	1.0438	1.2123	1.1016	1.1601	0.8479	0.9598	0.7669	1.0905	1.0055	0.8886	0.971	0.8711	0.9864	0.9397	0.8382
2617	ceramide (d18:1/14:0, d16:1/16:0)*	Lipid	Ceramides	57432	LC/MS Pos Late	100015735	2477	510.488					1.2408	0.8256	1.0725	1.4878	1.4223	0.6749	0.65	0.601	0.9498	1.0204	1.4506	1.5995	1.4529	1.5504	1.1426	0.7417	0.8299	0.8853	0.8452	0.7967	0.9836	1.0973	0.836	0.9811	0.9875	1.0012	1.0969	0.7074	0.9496	0.9988	1.5143	1.247	1.3669	1.3267	1.2854	0.8825	0.9587
2618	ceramide (d18:1/17:0, d17:1/18:0)*	Lipid	Ceramides	57434	LC/MS Pos Late	100015737	3055	552.535					1.2192	0.8632	0.9693	0.9611	1.1323	1.1995	1.42	1.06	1.1158	1.0647	0.7356	0.7163	0.6725	0.7362	0.759	0.9379	0.9555	0.6757	0.7839	0.808	1.0041	1.181	0.889	0.949	1.2631	1.3336	1.1799	0.9072	1.0125	1.0462	1.2497	1.2577	1.386	1.1972	1.0408	0.9959	0.9608
2619	ceramide (d18:1/20:0, d16:1/22:0, d20:1/18:0)*	Lipid	Ceramides	57440	LC/MS Pos Late	100015755	3920	594.582					1.4189	0.9828	1.1069	0.8898	1.3588	1.2575	1.6033	1.2717	1.4398	1.2432	0.8988	0.6677	0.9001	0.9706	0.9341	1.0161	1.0103	0.651	0.2388	0.8649	0.2664	1.0278	0.7229	0.9228	1.1969	1.2891	0.978	0.9402	1.0222	1.2161	1.4984	1.1162	1.7096	0.9855	0.8175	1.0326	0.8712
2620	ceramide (d18:2/24:1, d18:1/24:2)*	Lipid	Ceramides	57443	LC/MS Pos Late	100015744	3858	646.613					1.0688	0.7437	0.8362	0.9955	1.1541	1.1069	1.3232	0.8381	1.0084	1.1833	1.0931	1.0399	0.8794	0.9432	0.9968	1.1559	1.0494	0.9105	1.0121	1.1507	1.0336	1.1907	0.8755	0.904	0.9546	1.0032	0.9962	0.8655	0.8587	0.9001	1.2429	0.9379	1.2279	1.1515	1.0603	0.8943	0.8524
258	C-glycosyltryptophan	Amino Acid	Tryptophan Metabolism	48782	LC/MS Neg	100006379	1777	365.135	180509-18-6	10981970			1.2204	1.0568	1.1328	1.033	1.7485	0.7573	1.6538	0.6486	1.2388	1.3802	1.0893	0.8965	0.8512	0.7807	0.7791	0.6616	0.6433	0.5942	0.967	0.6621	0.481	0.575	0.4121	0.4364	0.7929	0.6318	1.343	0.6765	0.8808	0.6108	2.1354	1.9521	1.8517	1.15	1.177	1.0565	1.5585
2350	cholesterol	Lipid	Sterol	63	LC/MS Pos Late	266	2707	369.352	57-88-5	11025495	C00187	HMDB00067	0.9556	0.614	0.5798	0.7153	0.9709	0.9818	1.248	0.8321	0.9828	1.0982	0.9899	0.7146	0.6642	0.6791	0.803	1.032	1.0942	0.7607	0.9605	1.0925	1.0876	1.1707	0.844	0.9804	1.1111	1.3884	1.2478	1.3036	1.1592	1.0881	1.0618	0.98	1.1304	1.0543	1.1324	0.9729	1.1219
1587	choline	Lipid	Phospholipid Metabolism	15506	LC/MS Pos Early	1256	1961	104.107	67-48-1	305	C00114	HMDB00097	1.0011	0.7948	0.7652	0.9918	0.9976	1.0871	1.3604	0.8626	1.1908	1.1891	1.0367	1.1513	0.9917	0.9826	0.9501	0.9674	1.0068	0.7977	0.8899	0.8765	1.1475	1.1505	0.8056	0.9989	1.1134	2.0065	1.652	1.5401	1.8367	1.6099	1.1429	1.0266	1.0142	0.9988	1.0759	0.8925	0.9132
1068	citrate	Energy	TCA Cycle	1564	LC/MS Neg	1124	582	191.02	77-92-9	311	C00158	HMDB00094	0.3676	0.3611	0.3665	0.5047	0.4708	0.4425	0.4998	0.3853	0.8154	0.6229	0.5091	0.834	0.7011	0.6557	0.6127	0.8104	1.3062	0.9843	1.027	0.8761	1.2526	1.0652	0.7652	1.1899	1.307	1.1656	1.0199	1.0145	1.3344	0.9855	2.0451	2.3013	1.9375	2.0554	2.1105	1.7629	2.5052
374	citrulline	Amino Acid	Urea cycle; Arginine and Proline Metabolism	2132	LC/MS Pos Early	391	1520	176.103	372-75-8	9750	C00327	HMDB00904	0.8542	0.6351	0.6694	0.7802	0.8202	1.0009	0.9741	0.7408	0.8931	1.0877	1.0455	0.8583	0.8926	0.7843	0.8839	1.0336	1.1952	0.9283	1.1346	1.0894	0.9878	1.1181	0.9537	1.0695	1.2094	1.1671	0.9233	1.0188	1.1715	0.9991	1.0367	1.2128	1.1266	1.0073	1.1177	1.0303	1.0735
3311	cytidine 5'-monophosphate (5'-CMP)	Nucleotide	Pyrimidine Metabolism, Cytidine containing	2372	LC/MS Pos Early	282	835	324.059	63-37-6	6131	C00055	HMDB00095	1.1977	0.7378	0.7401	0.8173	0.9239	1.9559	2.4275	1.5517	1.4609	2.0924	1.5651	0.8619	1.2294	1.3122	1.5761	1.3503	1.0609	0.6356	0.9792	0.8803	1.1323	1.1509	1.0208	0.882	0.9632	0.9449	1.7059	1.2315	1.6691	1.2943	0.7952	0.68	0.8994	0.7601	1.0702	0.6971	0.7924
3375	coenzyme A	Cofactors and Vitamins	Pantothenate and CoA Metabolism	46322	LC/MS Neg	270	1448	382.55	85-61-0;18439-24-2	317	C00010	HMDB01423	1.0486	0.7009	0.741	0.8534	1.2345	0.8358	1.6218	0.6467	1.2066	1.0272	1.0201	0.7624	0.8395	0.8008	0.8755	0.9893	0.9986	0.7332	0.9699	0.8915	1.0827	1.0187	0.9181	0.9783	1.1215	0.8803	1.6941	1.0267	1.628	0.8241	1.7587	0.9329	1.2466	1.0892	1.1108	0.8944	1.0523
398	creatine	Amino Acid	Creatine Metabolism	27718	LC/MS Pos Early	1221	1947	132.077	57-00-1	586	C00300	HMDB00064	0.983	0.69	0.7444	0.9489	1.0223	0.8739	0.9657	0.695	0.9648	0.9682	0.9471	0.6685	0.8066	0.8363	0.8432	1.0323	1.1082	0.8906	1.0425	1.0416	0.9814	1.0594	0.8853	0.9589	1.017	1.0256	1.0376	1.1052	1.2176	1.0388	1.1854	0.9723	1.2583	1.1172	1.0964	1.0409	1.1542
400	creatine phosphate	Amino Acid	Creatine Metabolism	33951	LC/MS Polar	100000112	3831	210.029	922-32-7	587	C02305	HMDB01511	0.4077	0.4018	0.4262	0.5195	0.6144	0.3218	0.2583	0.2898	0.5201	0.3011	0.404	0.3628	0.4883	0.5651	0.7138	1.0365	1.7345	1.4059	1.1109	0.9989	0.6164	0.6769	0.6293	1.4148	1.2799	1.0591	0.4627	1.4232	1.3049	1.1565	6.2256	4.2937	3.1608	4.5247	1.0011	1.7015	4.2578
399	creatinine	Amino Acid	Creatine Metabolism	513	LC/MS Pos Early	275	2055	114.066	60-27-5	588	C00791	HMDB00562	1.0098	0.7071	0.753	0.9461	1.0005	0.8526	0.9758	0.7043	0.9497	0.9995	0.98	0.6693	0.8168	0.8416	0.8613	1.0695	1.0974	0.8734	1.0292	1.0276	0.9644	0.9874	0.8751	0.9672	1.0044	1.0641	1.0535	1.1382	1.2908	1.0159	1.2316	0.9792	1.2442	1.1074	1.1033	1.0434	1.105
341	cystathionine	Amino Acid	Methionine, Cysteine, SAM and Taurine Metabolism	15705	LC/MS Pos Early	310	2270	223.075	535-34-2	439258	C02291	HMDB00099	1.3781	0.9273	1.0808	1.2571	1.4581	1.0682	1.1106	0.7663	1.1546	1.1322	1.1647	0.8149	0.7947	0.7326	0.7208	1.1716	1.1459	0.8883	1.0091	0.9909	0.798	0.8832	0.7556	0.7602	0.684	0.9167	0.9636	0.9191	0.9454	0.9391	1.2068	1.0676	1.282	1.1318	1.0282	0.9456	1.2114
343	cysteine	Amino Acid	Methionine, Cysteine, SAM and Taurine Metabolism	1868	LC/MS Pos Early	800	1488	122.027	52-90-4;56-89-3	5862	C00097	HMDB00574	1.208	0.8371	1.0104	1.1773	1.54	2.0676	1.8288	1.4829	1.352	2.179	1.2753	0.9181	0.9896	0.9352	0.6968	1.5309	1.3522	1.1546	1.6213	1.7098	0.7438	0.8632	0.5577	0.4311	0.6424	2.9891	2.5874	2.8897	2.7008	2.2916	0.3937	0.5536	0.65	0.4854	0.7465	0.6177	0.837
353	cysteine sulfinic acid	Amino Acid	Methionine, Cysteine, SAM and Taurine Metabolism	37443	LC/MS Pos Early	100002113	597	154.017	207121-48-0	109	C00606	HMDB00996	0.9388	0.2713	0.143	0.7767	1.0399	1.2707	2.1193	0.4927	2.7312	1.2291	0.8131	0.0267	0.0643	0.1327	0.8285	0.9601	1.1725	0.6493	0.5099	0.5053	0.8973	0.5901	1.1002	1.1643	0.4502	1.6685	1.3919	2.6902	2.1341	1.2344	2.3304	0.2896	1.9163	1.5051	1.2174	1.7679	0.2831
427	cysteine-glutathione disulfide	Amino Acid	Glutathione Metabolism	35159	LC/MS Pos Early	100001437	2465	427.095	13081-14-6	4247235		HMDB00656	0.8053	0.6108	0.7833	0.7117	0.9628	1.3285	1.4406	1.5591	1.2683	1.2864	0.7228	1.1013	1.0372	0.8103	0.6096	1.6806	1.9433	1.5374	1.6971	1.7988	0.3394	0.5559	0.1794	0.235	0.5485	6.8476	4.327	4.4044	5.7381	5.6463	0.1544	1.1026	0.6304	0.595	1.0392	0.3588	1.5327
430	cysteinylglycine	Amino Acid	Glutathione Metabolism	35637	LC/MS Pos Early	278	2132	179.048	19246-18-5	439498	C01419	HMDB00078	1.0337	0.5812	0.7626	0.9638	1.1089	0.9093	1.4736	0.6601	1.1757	1.0078	1.0197	0.5201	0.5501	0.604	0.7263	1.1762	0.973	0.7558	1.0945	1.0869	0.8336	0.8425	0.7773	0.8851	0.7329	1.4355	2.1771	2.0419	1.9683	1.544	1.0671	0.6593	1.0372	1.0136	1.0854	0.9367	1.0023
349	cystine	Amino Acid	Methionine, Cysteine, SAM and Taurine Metabolism	56	LC/MS Polar	279	3424	239.017	56-89-3	67678	C00491	HMDB00192	0.7319	0.3823	0.9195	0.9287	1.0713	2.8055	2.1084	3.1666	1.1134	3.6343	1.081	1.2082	1.3936	1.1522	0.4881	1.7004	1.1159	1.4729	2.0238	2.4471	0.3522	0.3797	0.2219	0.0826	0.356	8.3667	5.6437	5.0269	4.4606	5.7086	0.1502	0.2577	0.2411	0.3584	0.3397	0.2623	0.4436
3314	cytidine	Nucleotide	Pyrimidine Metabolism, Cytidine containing	514	LC/MS Pos Early	827	2124	244.093	65-46-3	6175	C00475	HMDB00089	2.3048	0.8537	0.4533	0.5225	0.3336	3.1387	4.2256	2.5553	3.1016	3.3751	3.3884	1.8801	2.5741	2.3083	3.2655	2.8027	1.3208	0.5056	0.9682	0.8281	1.9763	1.3734	1.0318	0.7934	0.9524	0.6797	1.6469	1.2947	2.1562	1.3169	0.1283	0.0949	0.1371	0.1089	0.3932	0.1203	0.1003
1028	cytidine 5'-monophospho-N-acetylneuraminic acid	Carbohydrate	Nucleotide Sugar	36831	LC/MS Polar	1223	3900	613.14	3063-71-6	448209	C00128	HMDB01176	1.2728	0.76	0.7841	0.9561	0.9943	1.1853	1.4091	0.9261	1.0555	1.3294	1.3785	0.8685	1.0665	1.1109	1.2096	1.3403	1.0305	0.6776	0.9999	0.9367	1.0001	1.0845	0.8915	0.8986	0.9648	0.7996	1.4138	1.2898	1.5462	1.2993	0.8657	0.9094	1.0231	0.9495	1.4413	0.7587	0.862
3310	cytidine diphosphate	Nucleotide	Pyrimidine Metabolism, Cytidine containing	2841	LC/MS Neg	280	580	402.011	34393-59-4	6132	C00112	HMDB01546	0.7109	0.663	0.657	0.6671	0.8182	0.8258	1.1523	0.9147	1.538	1.2459	0.9831	1.2343	1.1509	1.2913	1.0708	1.1539	1.3128	0.9061	1.3408	0.9787	1.8125	1.4359	1.0169	1.0633	1.4066	1.0358	1.8161	1.1034	2.1686	0.9808	0.9604	0.6465	0.8282	0.7053	1.136	0.6282	0.7526
3309	cytidine triphosphate	Nucleotide	Pyrimidine Metabolism, Cytidine containing	2844	LC/MS Neg	281	575	481.977	36051-68-0	6176	C00063	HMDB00082	0.4675	0.5671	0.5855	0.6686	0.7181	0.3662	0.398	0.3625	0.8636	0.3643	0.5347	1.0759	0.6908	0.8745	0.6016	1.0049	1.3694	1.2931	1.4147	1.2052	1.7139	1.4705	0.9152	1.1822	1.5828	0.9951	0.9935	0.7492	1.6641	0.6154	1.8102	1.1123	1.1621	1.2751	1.1756	0.9304	1.2926
3315	cytosine	Nucleotide	Pyrimidine Metabolism, Cytidine containing	573	LC/MS Pos Early	881	2060	112.051	71-30-7	597	C00380	HMDB00630	0.4085	0.5629	0.4085	0.4085	0.4085	0.4085	1.3111	1	0.6744	0.4085	0.4085	1.9307	1.1445	0.9962	0.9332	1.5959	1.244	0.8122	0.8239	0.4085	0.4085	1.0789	0.4085	0.7476	0.974	1.558	1.422	0.8299	1.3248	1.3033	0.4085	1.1869	0.7313	0.4085	0.7868	0.4085	1.5629
1341	decanoylcarnitine (C10)	Lipid	Fatty Acid Metabolism(Acyl Carnitine)	33941	LC/MS Pos Late	100001251	1130	316.248	1492-27-9	10245190		HMDB00651	1.0066	0.5383	0.5085	0.7845	0.9233	0.6206	0.4615	0.4524	0.4249	0.5443	1.8507	1.2329	1.3561	1.3322	0.8362	0.8324	0.9226	0.9101	1.3639	0.9934	1.5414	1.9216	1.6425	1.4552	1.5919	1.2327	1.0968	1.4641	0.8981	0.907	1.124	0.9823	1.7588	1.2426	0.9826	1.2372	1.1407
1383	deoxycarnitine	Lipid	Carnitine Metabolism	36747	LC/MS Pos Early	100001662	2052	146.118	6249-56-5	134	C01181	HMDB01161	0.9566	0.6095	0.6604	0.8276	0.9605	1.0425	1.0557	0.8208	0.9261	1.1739	1.1403	0.7031	0.9653	0.9856	0.9685	1.071	1.0498	0.8896	1.0564	1.0858	1.2099	1.4396	1.1768	1.2617	1.4087	0.9003	0.9633	1.2394	1.2226	1.0368	0.9976	0.9035	1.163	1.0024	1.0554	0.8603	1.0565
2148	diacylglycerol (12:0/18:1, 14:0/16:1, 16:0/14:1) [1]*	Lipid	Diacylglycerol	55002	LC/MS Pos Late	100010958	2636	556.494					0.1351	0.1351	0.1351	0.1351	0.1351	0.1351	0.1351	0.1351	0.1351	0.1351	0.5719	1	0.7485	1.0523	2.0349	0.2083	0.6072	0.1351	0.4925	0.3986	0.8531	0.7944	1.058	1.2726	1.077	1.1341	0.1351	1.1511	2.0638	0.1351	0.1351	0.1351	0.1351	0.1351	0.1351	0.7586	1.1654
2149	diacylglycerol (12:0/18:1, 14:0/16:1, 16:0/14:1) [2]*	Lipid	Diacylglycerol	55001	LC/MS Pos Late	100010959	2716	556.494					0.7091	0.5171	0.5721	0.7327	0.9466	0.4802	0.4999	0.3033	0.4195	0.4933	1.0333	0.913	0.9103	0.9667	1.2538	0.7045	0.6863	0.4528	0.6629	0.6787	1.2794	1.1413	1.0536	1.2803	0.9372	1.3739	1.0993	1.1895	1.2112	1.0891	1.0958	0.9659	1.3083	1.29	1.3812	1.2588	1.3223
2150	diacylglycerol (14:0/18:1, 16:0/16:1) [1]*	Lipid	Diacylglycerol	54953	LC/MS Pos Late	100010934	3057	584.525					0.3317	0.3401	0.4125	0.4432	0.5838	0.5293	0.4547	0.5071	0.5751	0.5441	0.7102	0.8962	0.9194	0.9177	1.3018	0.8311	1.1175	0.7537	0.7379	0.726	1.0197	0.8738	0.9803	1.4302	1.3081	1.4104	1.0347	1.2075	1.7013	1.4519	1.3606	1.2714	1.2568	1.7163	1.0711	1.1185	1.4976
2151	diacylglycerol (14:0/18:1, 16:0/16:1) [2]*	Lipid	Diacylglycerol	54954	LC/MS Pos Late	100010935	3183	584.525					0.7889	0.5554	0.6468	0.797	0.9001	0.8461	0.9276	0.6374	0.7724	0.8657	0.9808	0.8003	0.8748	0.8627	0.9636	0.9986	0.998	0.7633	0.8342	0.8561	1.0777	1.149	1.1232	1.293	1.2435	1.3526	1.1497	1.0281	1.1218	1.1064	1.0884	1.0014	1.1611	1.1764	1.1081	1.0025	1.1824
2152	diacylglycerol (16:1/18:2 [2], 16:0/18:3 [1])*	Lipid	Diacylglycerol	54966	LC/MS Pos Late	100010940	2733	608.525					0.9149	0.6658	0.7783	0.8747	0.9603	0.9595	1.0413	0.6926	0.9628	1.1516	1.0014	0.964	0.9038	0.9986	0.9235	0.7078	0.5946	0.6446	0.7147	0.8052	1.1114	1.0558	0.8495	0.9587	0.9867	2.373	2.0537	1.7737	1.6072	1.7583	1.0794	1.0771	1.47	1.4329	1.2911	1.2673	1.5236
1160	dihomo-linoleate (20:2n6)	Lipid	Polyunsaturated Fatty Acid (n3 and n6)	17805	LC/MS Neg	1231	5730	307.264	2091-39-6	6439848	C16525	HMDB05060	1.4599	1.1946	1.0822	1.217	2.0543	0.998	2.2675	0.8561	1.5094	1.3796	1.3669	1.0918	1.0324	1.0181	0.8426	0.927	0.8325	0.7423	1.0021	1.002	0.7265	0.796	0.4956	0.5234	0.8762	0.5503	1.8448	0.5711	0.8548	0.7163	1.2141	1.031	1.0314	0.7594	1.0736	0.8282	0.948
1155	dihomo-linolenate (20:3n3 or n6)	Lipid	Polyunsaturated Fatty Acid (n3 and n6)	35718	LC/MS Neg	100001739	5596	305.249	17046-59-2	5280581	C03242	HMDB02925	1.3424	0.7629	0.7317	0.966	1.0058	2.5433	4.1313	2.6857	1.8838	3.0755	1.2321	0.6363	0.6421	0.7762	0.6911	1.1267	0.7284	0.7862	1.1955	1.4186	1.1654	1.52	0.7525	0.9527	0.8554	1.7582	5.234	2.4045	2.8428	2.0897	0.7011	0.5991	0.8787	0.473	1.1528	1.0885	0.7046
1366	dihomo-linolenoylcarnitine (20:3n3 or 6)*	Lipid	Fatty Acid Metabolism(Acyl Carnitine)	57521	LC/MS Pos Late	100015840	1392	450.358					0.6427	0.5711	0.7013	0.8283	1.1017	1.5018	1.7099	1.1604	1.532	1.7937	0.6678	0.6358	0.7981	0.7737	0.9404	1.4636	1.3413	1.3341	1.4304	1.6222	1.1835	1.3504	0.9122	0.9082	1.2566	0.9917	1.6293	1.7068	1.4629	1.687	0.792	0.8548	0.8999	1.1103	1.0083	0.6416	0.8305
1367	dihomo-linoleoylcarnitine (C20:2)*	Lipid	Fatty Acid Metabolism(Acyl Carnitine)	57520	LC/MS Pos Late	100015839	1436	452.373					1.2628	0.9534	1.0745	1.1376	1.4403	0.9999	1.1732	0.7324	0.8045	1.0471	1.4225	0.9971	1.1627	1.121	1.0579	1.287	1.1838	1.048	1.2317	1.4419	0.8408	1.0001	0.6347	0.5915	0.9071	0.3508	0.497	0.5778	0.5078	0.5556	1.0095	0.998	1.064	1.084	1.0263	0.6595	0.8385
3409	dihydrobiopterin	Cofactors and Vitamins	Tetrahydrobiopterin Metabolism	35129	LC/MS Neg	100001506	1552.3	194.068	6779-87-9	1879	C00268	HMDB00038	1.59	0.7981	0.9485	1.1765	1.6751	0.7718	1.1386	0.6002	1.0094	1.0628	1.4124	0.6003	0.763	0.7969	0.9553	1.2076	0.9906	0.7948	1.1177	0.9427	0.8178	0.9687	0.9212	1.0676	1.0733	0.3376	0.5175	0.7274	0.7692	0.5442	1.4514	0.9545	1.6473	1.4414	1.1747	1.0241	1.1938
890	dihydroxyacetone phosphate (DHAP)	Carbohydrate	Glycolysis, Gluconeogenesis, and Pyruvate Metabolism	15522	LC/MS Pos Early	309	539	171.005	102783-56-2	668	C00111	HMDB01473	2.859	2.0988	1.3634	1.5062	1.1446	0.2905	0.3161	0.3208	0.5721	0.3183	0.4867	0.7216	0.4651	0.4551	0.4293	1.0367	1.0116	0.7624	0.8485	0.748	0.9153	0.6528	0.5846	1.1204	1.0023	1.189	0.7477	0.9977	0.9063	0.8286	2.3071	3.4486	1.9777	1.3398	1.3142	1.5865	1.6611
380	dimethylarginine (SDMA + ADMA)	Amino Acid	Urea cycle; Arginine and Proline Metabolism	36808	LC/MS Pos Early	100001810	2850	203.15	102783-24-4	123831	C03626	HMDB01539	1.1929	0.9547	0.9176	1.0957	1.3241	1.1453	1.2932	0.8597	0.9602	1.1597	1.3585	1.3682	1.2084	1.1104	1.1475	1.0133	1.0175	0.777	0.9818	1.0031	1.2174	1.2227	0.9028	1.0635	1.3046	0.9654	0.8127	0.7671	0.8159	0.8282	1.1978	1.0908	0.9969	0.9379	0.9691	0.7951	0.9291
5	dimethylglycine	Amino Acid	Glycine, Serine and Threonine Metabolism	5086	LC/MS Pos Early	806	1104	104.071	1118-68-9	673	C01026	HMDB00092	0.9723	0.7099	0.691	0.849	0.9063	0.9243	0.9986	0.7428	0.8427	1.0103	1.0332	0.6022	0.97	0.9771	0.9862	1.0016	1.0709	0.9225	1.0571	1.0427	1.0633	1.2128	0.9214	1.0218	1.2261	1.1571	0.9935	1.163	1.0695	1.1801	1.0978	0.9856	1.1052	1.1313	1.0587	1.0014	1.0908
1228	dimethylmalonic acid	Lipid	Fatty Acid, Dicarboxylate	42978	LC/MS Polar	100004251	2702	131.035	595-46-0	11686		HMDB02001	0.8373	0.4232	0.4947	0.9931	1.0513	0.4232	1.7164	1	1.0834	1.4065	0.8855	0.6277	0.8322	0.5592	0.4232	0.9574	0.7558	0.785	1.1487	0.888	1.5984	1.87	0.4232	0.4232	0.4232	0.4232	1.2836	1.2609	1.3692	0.7628	1.0685	0.4232	1.396	1.0747	0.9801	0.4232	0.4232
1159	docosadienoate (22:2n6)	Lipid	Polyunsaturated Fatty Acid (n3 and n6)	32415	LC/MS Neg	100001182	6034	335.296	7370-49-2	5282807	C16533	HMDB61714	1.2654	1.1331	0.9978	1.1048	2.0627	0.8085	1.945	0.6661	1.4568	1.382	1.4819	1.3296	1.1469	1.2228	0.8959	1.0285	1.0022	0.8165	1.1804	1.0947	0.7966	0.8596	0.477	0.6032	0.9708	0.6476	1.5981	0.5767	0.7736	0.6439	1.245	1.0636	0.9549	0.7542	1.0629	0.7625	1.0918
1147	docosahexaenoate (DHA; 22:6n3)	Lipid	Polyunsaturated Fatty Acid (n3 and n6)	44675	LC/MS Neg	100000665	5525	327.233	6217-54-5	445580	C06429	HMDB02183	0.8347	0.6645	0.6311	0.6779	1.4829	3.192	6.4518	2.6799	4.5301	4.4605	0.778	0.5343	0.6276	0.6	1.0515	1.053	0.8029	0.6441	0.9826	0.8595	1.1265	1.0174	0.8563	1.0998	1.2504	5.5151	15.3849	5.7183	8.5658	5.8431	1.2766	0.6748	1.0676	0.9214	0.8663	0.9378	0.9539
1373	docosahexaenoylcarnitine (C22:6)*	Lipid	Fatty Acid Metabolism(Acyl Carnitine)	57523	LC/MS Pos Late	100015845	1349	472.342					0.411	0.4554	0.5637	0.6585	0.742	0.9159	0.8761	0.7599	1.2528	1.1111	0.5477	0.4863	0.527	0.6008	0.6293	1.1291	1.3329	1.2638	1.3732	1.5893	1.2147	1.2505	1.0063	1.0387	1.1603	1.4644	1.2497	1.7059	1.4788	1.5185	1.0279	0.7987	1.1507	1.2276	0.9937	0.8471	0.9099
1146	docosapentaenoate (n3 DPA; 22:5n3)	Lipid	Polyunsaturated Fatty Acid (n3 and n6)	32504	LC/MS Neg	100001181	5571	329.249	2234-74-4	6441454	C16513	HMDB06528	1.0758	0.9124	0.7992	0.989	1.7735	2.2651	5.1555	2.076	3.6667	3.4004	1.0089	0.6647	0.7366	0.7379	0.898	1.0851	0.7434	0.6946	0.9911	0.9512	0.9682	1.0329	0.7484	0.8083	1.0955	2.6513	9.1582	2.9931	3.7213	2.9268	1.2389	0.808	1.2095	0.8915	1.1306	0.9787	0.9727
1372	docosapentaenoylcarnitine (C22:5n3)*	Lipid	Fatty Acid Metabolism(Acyl Carnitine)	57529	LC/MS Pos Late	100015851	1387	474.358					0.5792	0.5529	0.647	0.6917	0.8765	1.178	1.3992	0.9399	1.3304	1.5287	0.7875	0.5694	0.656	0.7841	0.8236	1.4724	1.3881	1.3638	1.4563	1.747	1.158	1.2936	0.9581	0.8645	1.1267	1.1328	1.5266	1.8154	1.4271	1.4971	0.9202	0.7719	1.1254	1.0997	1.0419	0.7593	0.7799
1163	docosatrienoate (22:3n6)*	Lipid	Polyunsaturated Fatty Acid (n3 and n6)	57467	LC/MS Neg	100015762	5850	333.28					1.6848	1.2315	0.9871	1.3358	1.4994	1.2011	1.9764	1.02	1.3584	1.6818	1.5153	1.035	0.7877	0.7437	0.7451	0.6297	0.6092	0.4453	0.5484	0.4538	0.552	0.5791	0.3423	0.3683	0.4995	1.1075	1.8294	1.0607	0.8863	1.2082	1.1042	1.0423	1.2104	0.8618	1.4202	0.8689	0.7969
1371	docosatrienoylcarnitine (C22:3)*	Lipid	Fatty Acid Metabolism(Acyl Carnitine)	57527	LC/MS Pos Late	100015849	1460	478.389					1.7456	1.2318	1.3212	1.5536	1.8733	1.0805	1.3214	0.7091	1.0021	1.0713	1.6929	0.9979	1.0626	0.9662	1.0841	1.1236	0.9864	0.807	1.0759	1.122	0.8221	0.9565	0.5839	0.5885	0.7601	0.4722	0.3473	0.5972	0.5789	0.4813	1.3469	1.0535	1.3678	1.2727	1.147	0.6405	0.7218
4405	EDTA	Xenobiotics	Chemical	22163	LC/MS Pos Early	100001002	875	293.098	60-00-4	6049	C00284	HMDB15109	0.9959	0.5889	0.8948	1.315	1.186	0.3199	1.7714	0.6006	1.1454	0.7143	0.861	0.8463	0.6121	0.9181	0.7841	1.0041	0.6745	0.2627	1.0055	0.8176	1.2746	1.4749	0.7374	0.9545	0.763	1.335	1.7328	0.9951	0.6522	1.1053	1.5547	1.0236	2.0072	1.0488	1.9899	0.9618	1.2656
1145	eicosapentaenoate (EPA; 20:5n3)	Lipid	Polyunsaturated Fatty Acid (n3 and n6)	18467	LC/MS Neg	2050	5450	301.217	10-2005-9;10417-94-4	446284	C06428	HMDB01999	0.5713	0.4649	0.6459	0.5242	1.1087	2.6404	4.5401	2.505	2.9799	3.8405	0.7007	0.5887	0.8919	0.6917	0.8243	1.0419	0.6449	0.7308	1.0203	0.9775	1.1591	1.2273	0.8086	0.9646	1.1102	4.6458	15.4337	4.796	6.7099	4.8283	1.2843	0.6389	1.1406	0.8595	0.9797	0.9711	1.1955
1129	eicosenoate (20:1)	Lipid	Long Chain Fatty Acid	33587	LC/MS Neg	100001335	5950	309.28		5282768	C16526	HMDB02231	1.1845	1.0506	0.9069	1.0071	1.5094	1.0009	2.3405	1.0325	1.5183	1.72	1.2776	0.9607	0.79	0.9478	0.7938	1.1485	1.0822	0.8569	1.1811	1.1639	1.0383	1.1433	0.638	0.7245	1.3458	0.7418	2.1246	0.8259	1.101	0.9996	0.9854	0.95	0.8457	0.633	0.9177	0.7692	0.9291
1368	eicosenoylcarnitine (C20:1)*	Lipid	Fatty Acid Metabolism(Acyl Carnitine)	57519	LC/MS Pos Late	100015838	1484	454.389					1.1909	0.7339	0.8236	0.9262	1.236	1.3655	1.6945	0.9923	1.0077	1.469	1.4913	0.9151	1.118	1.032	1.0815	1.7402	1.5266	1.3418	1.6018	1.8286	1.398	1.6895	1.0776	1.0572	1.5915	0.5721	0.6418	0.7903	0.7606	0.771	0.709	0.6585	0.7824	0.7913	0.69	0.4749	0.603
3741	ergothioneine	Xenobiotics	Food Component/Plant	37459	LC/MS Pos Early	100002154	850	230.096	58511-63-0	3032311	C05570	HMDB03045	1.0089	0.5485	0.8167	0.8825	1.0263	0.9151	1.1156	0.6574	0.7952	0.9681	1.3469	0.7939	1.0033	0.9967	0.8632	1.0945	1.1197	1.0043	0.9669	1.1421	1.5376	1.6913	1.1188	1.1779	1.221	1.2248	1.0156	1.2349	1.1399	1.1017	0.7962	0.821	1.0917	0.9665	0.7259	0.7579	0.9447
1134	erucate (22:1n9)	Lipid	Long Chain Fatty Acid	1552	LC/MS Neg	1087	6355.6	337.311	112-86-7	5281116	C08316	HMDB02068	1.2519	1.038	0.9998	1.0002	1.7987	0.9719	2.2163	0.947	1.6495	1.611	1.2637	1.129	0.9782	0.9693	0.7801	1.1369	1.027	0.9238	1.2665	1.2642	1.039	1.0287	0.5473	0.6079	1.0611	0.7869	2.0401	0.7404	1.154	0.8868	1.148	0.9594	0.8996	0.6797	0.8384	0.7083	0.9601
3743	erythritol	Xenobiotics	Food Component/Plant	20699	LC/MS Polar	100000846	1491	167.056	149-32-6	222285	C00503	HMDB02994	1.1844	0.8234	0.7298	1.0094	1.0407	0.8442	1.1287	0.6402	0.9367	1.0154	1.0771	0.6001	0.7933	0.7256	0.8607	0.9794	1.0734	0.9925	0.9688	0.9473	0.8315	1.0629	0.7518	0.8904	0.9433	1.0075	0.9091	1.3229	1.1289	1.015	1.2734	1.0788	1.3616	1.1543	1.2631	0.8953	1.2173
1061	erythronate*	Carbohydrate	Aminosugar Metabolism	42420	LC/MS Polar	100001320	2186	135.03	88759-55-1	2781043		HMDB00613	0.9965	0.6935	0.7457	0.8976	0.9298	0.7809	0.8792	0.6595	0.7191	0.9311	1.0382	0.4006	0.84	0.7942	0.8646	1.0835	1.0274	0.8507	1.0748	1.0035	1.0105	1.0605	0.8693	0.9461	0.9888	0.7605	0.9916	1.3395	1.2728	1.1339	1.3172	1.0605	1.4751	1.3144	1.3737	1.0566	1.3741
308	ethylmalonate	Amino Acid	Leucine, Isoleucine and Valine Metabolism	15765	LC/MS Polar	2054	2785	131.035	601-75-2	11756		HMDB00622	1.7294	1.0618	1.2043	1.3423	1.4928	0.686	0.7736	0.4992	0.7137	0.7705	1.2671	0.537	0.7473	0.6179	0.8369	1.036	1.0186	0.7253	0.9814	0.7377	0.7485	0.6215	0.7595	0.8566	0.616	0.8205	0.8093	1.1949	1.375	0.9239	1.646	1.5061	1.9499	1.6576	1.5468	1.6629	1.8682
3368	flavin adenine dinucleotide (FAD)	Cofactors and Vitamins	Riboflavin Metabolism	2134	LC/MS Neg	327	2425	784.15	146-14-5;84366-81-4	643975	C00016	HMDB01248	0.9297	0.6453	0.6723	0.8405	0.9716	0.8984	1.1918	0.8512	1.0667	1.1336	0.887	0.9353	0.8672	0.893	0.8547	1.0228	1.0761	0.8719	0.9253	0.8535	1.0773	1.0351	0.8027	1.0286	1.1703	1.2804	1.4127	0.9604	1.3093	1.1694	1.2996	1.2381	1.1544	0.9927	1.0682	0.7864	1.0073
3369	flavin mononucleotide (FMN)	Cofactors and Vitamins	Riboflavin Metabolism	15797	LC/MS Neg	100000251	2390	455.097	130-40-5	710	C00061	HMDB01520	0.7831	0.635	0.6979	0.8123	1.1528	0.7919	1.9379	0.7704	1.3859	1.1556	0.8047	0.7608	0.8419	0.7481	0.7482	1.1659	1.0672	0.8092	1.1412	0.9683	0.8033	0.8501	0.6513	0.8118	1.2901	1.2378	2.201	1.1072	1.909	1.2785	1.5705	1.4119	1.1704	0.8897	0.9957	0.7062	1.0902
987	fructose	Carbohydrate	Fructose, Mannose and Galactose Metabolism	577	LC/MS Polar	878	2022.2	179.056	57-48-7	5984	C00095	HMDB00660	0.987	1.2031	1.3143	1.676	1.1281	0.1756	0.3457	0.266	0.3812	0.2622	0.4372	1.3323	0.4181	0.4545	0.3394	0.5498	0.8261	1.3409	0.9871	0.7622	2.091	1.4267	0.9933	1.329	1.0067	0.4061	0.258	0.2181	0.2934	0.2656	3.8991	4.0347	3.444	3.251	4.316	3.1367	4.0953
885	fructose-6-phosphate	Carbohydrate	Glycolysis, Gluconeogenesis, and Pyruvate Metabolism	12021	LC/MS Polar	1232	4261	259.022	103213-47-4	69507	C05345	HMDB00124	1.7493	0.951	1.1574	1.3898	1.4013	0.4831	0.7545	0.3321	0.4076	0.4662	0.8512	0.5688	0.5771	0.5367	0.5082	0.85	0.8425	0.7867	1.0221	1.0643	1.3935	1.6603	0.9779	1.0758	1.3456	0.3557	0.679	0.4461	0.4921	0.5642	1.5401	1.7724	1.7431	1.5962	2.2247	1.2474	1.7878
1078	fumarate	Energy	TCA Cycle	1643	LC/MS Polar	330	3084	115.004	100-17-8	444972	C00122	HMDB00134	1.0975	0.8257	0.8829	1.0624	1.054	0.7109	1.01	0.6958	0.8758	0.8858	0.99	0.8952	0.8543	0.9265	0.974	1.2193	1.2215	0.8872	1.0546	0.9611	0.9603	1.1237	0.8321	1.0636	1.242	0.7687	0.6442	0.6598	0.813	0.7371	1.3289	1.4182	1.5469	1.3269	1.2022	1.0187	1.2704
1011	galactonate	Carbohydrate	Fructose, Mannose and Galactose Metabolism	27719	LC/MS Polar	100001026	3085	195.051	299-28-5	128869	C00880	HMDB00565	0.7962	0.5499	0.5726	0.6671	0.785	0.6131	0.6241	0.5605	0.4503	0.6267	1.2365	0.5862	0.9318	0.9052	1.1527	0.8081	0.732	0.5407	0.7694	0.6588	1.1417	1.2065	1.0702	0.9445	1.0555	1.2275	1.4976	2.1902	1.512	1.8145	1.1289	0.906	1.2149	1.211	1.1689	1.6434	2.1434
1004	galactose 1-phosphate	Carbohydrate	Fructose, Mannose and Galactose Metabolism	15706	LC/MS Polar	100000300	4552	259.022	19046-60-7	123912	C00446	HMDB00645	2.6871	0.5056	0.4913	0.611	1.4498	0.8252	0.8687	0.6977	1.0018	1.1536	0.5104	0.8728	1.1928	0.5558	0.5781	0.7811	1.3091	1.0643	0.8506	0.7125	1.3614	0.6982	0.999	0.9046	0.9415	1	1.8079	1.0966	1.6324	1.2535	0.4913	0.4913	1.8025	1.2935	0.5381	1.4528	1.4113
2111	galactosylglycerol*	Lipid	Glycerolipid Metabolism	57345	LC/MS Polar	100003064	2518	299.098	16232-91-0	16048618	C05401	HMDB06790	0.8712	0.5372	0.5833	0.6609	0.6562	0.4965	0.5745	0.4566	0.4144	0.6409	0.8866	0.8524	0.8682	1.0329	1.1909	1.2439	1.2096	0.9737	1.2613	1.1355	1.6638	1.692	1.7298	1.8978	2.0976	1.1424	0.792	1.2454	1.4457	0.9641	0.859	0.952	1.0744	1.0877	1.1181	0.836	1.0846
52	gamma-aminobutyrate (GABA)	Amino Acid	Glutamate Metabolism	1416	LC/MS Pos Early	141	2048	104.071	56-12-2	119	C00334	HMDB00112	2.6646	1.9407	2.1635	2.6257	2.5826	1.1758	1.1901	0.8748	0.9624	1.231	0.9056	0.6309	0.7966	0.8024	0.8374	0.8284	0.8728	0.6898	0.9159	0.8902	0.9873	1.0267	0.8298	0.9116	1.0127	0.5013	0.563	0.5178	0.5593	0.6192	1.8845	1.447	1.8733	1.7908	1.5802	2.3797	2.2624
448	gamma-glutamyl-alpha-lysine	Peptide	Gamma-glutamyl Amino Acid	55015	LC/MS Pos Early	100010901	2784	276.155		65254			1.1956	0.7276	0.6471	1.0044	1.0422	1.5071	1.7856	0.8984	1.1942	1.4043	1.2353	0.678	0.7262	0.624	0.7207	1.2444	1.1396	0.8327	1.2491	1.4137	0.4317	0.4552	0.3781	0.5075	0.6644	3.2446	2.7848	2.4016	2.6128	2.7158	0.9436	0.9163	1.1437	0.9749	1.1961	0.7414	0.9753
441	gamma-glutamylcysteine	Peptide	Gamma-glutamyl Amino Acid	1778	LC/MS Pos Early	1036	2118	251.07	636-58-8	842	C00669	HMDB01049	1.1109	0.8865	0.6837	0.98	1.0821	1.5255	1.4684	1.1066	1.42	1.8342	1.1686	1.1104	1.02	0.9035	1.107	1.331	1.2156	0.8539	1.0465	1.1723	0.721	0.7833	0.7154	0.9421	0.8968	3.6062	2.7247	3.3781	3.3768	2.4129	0.7319	0.5997	0.7579	0.7724	0.6702	0.9211	0.7084
449	gamma-glutamyl-epsilon-lysine	Peptide	Gamma-glutamyl Amino Acid	33934	LC/MS Pos Early	100001262	2717	276.155	17105-15-6	7015685		HMDB03869	0.9279	0.7364	0.6525	0.7749	1.1322	1.5637	1.9123	1.1673	1.6255	1.7724	0.7018	0.6815	0.553	0.572	0.667	1.1518	1.08	0.8493	0.993	1.0886	0.5534	0.8292	0.5458	0.5777	0.7186	2.2737	1.976	1.9859	1.6021	1.819	1.1511	0.9081	1.2087	1.1371	0.938	1.0921	1.2609
442	gamma-glutamylglutamate	Peptide	Gamma-glutamyl Amino Acid	36738	LC/MS Pos Early	331	1775	277.103	1116-22-9	92865	C05282	HMDB11737	0.5072	0.6644	0.3981	0.7266	0.6281	0.9879	1.1318	1.0022	1.3883	1.4392	0.7972	0.622	0.7422	0.6761	1.0687	1.0886	1.4408	0.7933	1.1306	1.1935	0.7537	0.5636	0.9136	0.9419	0.743	5.1851	2.2947	4.1217	4.3679	2.6598	1.1174	0.8239	1.5484	1.1757	0.8334	1.3759	0.9978
443	gamma-glutamylglutamine	Peptide	Gamma-glutamyl Amino Acid	2730	LC/MS Pos Early	1140	1430	276.119	10148-81-9	150914	C05283	HMDB11738	0.7995	0.5315	0.6648	0.8069	1.0047	1.5095	1.3608	1.163	1.494	1.8746	1.3719	0.7476	1.0067	0.9343	1.0683	1.2552	1.2789	0.9483	1.1428	1.0601	0.4923	0.4393	0.4145	0.4224	0.5243	3.5493	3.7958	5.0999	5.4178	3.9428	0.9953	0.7557	1.3005	1.1114	0.8391	0.8153	0.9801
444	gamma-glutamylglycine	Peptide	Gamma-glutamyl Amino Acid	33949	LC/MS Pos Early	100001294	1535	205.082	1948-29-4	165527		HMDB11667	1.1947	0.5682	0.7359	0.8767	1.1748	1.0876	0.9666	0.7382	0.8414	1.3304	1.3113	0.5317	0.8416	0.7284	0.7855	1.0298	1.2711	1.085	1.2824	1.2161	0.6983	1.0548	0.876	0.6928	0.8	1.7251	1.3375	2.2539	2.3681	1.654	1.1413	0.9645	1.3352	0.9702	0.9586	0.9484	1.3925
445	gamma-glutamylhistidine	Peptide	Gamma-glutamyl Amino Acid	18245	LC/MS Pos Early	1235	2740	285.119	37460-15-4	7017195			1.1864	0.7298	0.6838	0.7754	1.2984	1.2684	1.4131	0.9631	0.9739	1.485	1.2338	0.7235	0.9714	0.5778	0.8335	1.4853	1.0812	1.043	1.0165	1.5715	0.5537	0.8952	0.5537	0.5537	0.6512	3.5121	2.7668	3.0451	2.8912	2.589	0.7475	0.7597	1.2322	0.9835	1.1526	0.8156	0.9528
446	gamma-glutamylisoleucine*	Peptide	Gamma-glutamyl Amino Acid	34456	LC/MS Pos Early	100001485	2940	261.144		14253342		HMDB11170	1.3315	0.8104	0.8744	1.105	1.2849	0.9154	1.1895	0.7508	0.7933	1.0901	1.3853	1.038	1.2777	1.1592	1.1079	1.4239	1.1349	0.89	1.1874	1.2241	0.848	1.1563	0.74	0.9231	1.4895	0.8528	0.8483	0.8172	0.8258	0.7316	0.9456	0.8227	0.9792	0.9754	1.0208	0.8728	1.1595
447	gamma-glutamylleucine	Peptide	Gamma-glutamyl Amino Acid	18369	LC/MS Pos Early	1268	2991	261.144	2566-39-4	151023		HMDB11171	1.3822	0.6558	0.7171	1.0504	1.2122	0.9277	1.1799	0.7632	0.9291	1.0284	1.3049	0.8636	1.0405	0.9633	1.0087	1.3104	0.9788	0.7571	1.1954	1.0572	0.9105	1.0788	0.6939	0.9636	1.0715	1.33	1.1733	1.1966	1.2028	1.1706	0.789	0.8464	1.2019	0.8469	0.9957	0.8761	1.0031
450	gamma-glutamylmethionine	Peptide	Gamma-glutamyl Amino Acid	44872	LC/MS Pos Early	100001313	2640	279.101	17663-87-5	7009567		HMDB29155	1.1519	0.4129	0.8212	0.6687	1.112	1.4908	2.1475	0.9827	1.1387	1.4856	1.2199	0.7808	0.9979	1.0397	1.3214	0.7558	0.8643	0.7499	0.9413	1.0216	0.6984	0.8305	0.6963	0.5627	1.0021	2.6786	2.6658	2.6886	3.9406	3.8106	1.2829	0.8254	0.9065	0.8291	1.0189	0.7647	0.9744
451	gamma-glutamylphenylalanine	Peptide	Gamma-glutamyl Amino Acid	33422	LC/MS Pos Early	100000491	2992	295.129	7432-24-8	111299		HMDB00594	1.479	0.9641	0.9129	0.8138	1.1834	1.2065	1.5823	0.9649	0.8645	1.2612	1.0847	0.6893	0.8334	0.9138	0.9883	1.5214	1.3208	0.9999	1.2526	1.1495	0.8785	0.94	0.7157	0.8597	1.0307	2.2436	1.4546	1.8489	1.8525	1.7864	0.8762	0.8019	0.9648	0.919	1.0335	1.3484	1.2281
452	gamma-glutamylthreonine	Peptide	Gamma-glutamyl Amino Acid	33364	LC/MS Pos Early	100001314	1750	249.108	5652-48-2	76078708		HMDB29159	1.1216	0.7022	0.6659	0.9763	0.9955	0.9789	1.0594	0.7194	1.0381	1.1066	1.0816	1.1103	0.8104	0.8098	0.9591	1.0233	1.2046	0.688	1.123	1.123	0.6052	0.8093	0.6933	0.8895	0.9036	1.7063	1.3203	1.6745	2.0042	1.2375	1.0012	0.7871	1.1745	1.0336	0.9335	1.1229	0.9988
454	gamma-glutamyltyrosine	Peptide	Gamma-glutamyl Amino Acid	2734	LC/MS Neg	1102	1240	309.109	7432-23-7	94340		HMDB11741	1.0932	0.9524	0.8469	0.8657	1.7342	1	2.032	0.687	1.3068	1.6714	1.0167	0.2341	0.7734	0.2341	0.6726	1.0949	1.0334	0.7973	1.3165	0.9681	0.6029	0.6606	0.5522	0.5913	0.9291	2.2278	2.9099	1.9468	3.1957	2.1569	1.4035	1.0016	0.6649	0.936	0.7621	0.8325	1.2859
455	gamma-glutamylvaline	Peptide	Gamma-glutamyl Amino Acid	43829	LC/MS Pos Early	100001126	2700	247.129	2746-34-1	7015683		HMDB11172	0.8012	0.9335	0.9491	0.8851	1.417	0.7962	0.671	0.8255	0.9126	1.1032	1.5118	1.1472	1.2924	1.1907	1.0367	1.6754	1.2682	0.8994	1.3979	1.4073	1.0423	1.4516	0.5958	1.022	1.4388	0.9949	0.8788	1.0051	0.759	0.6522	0.8357	0.9054	1.1289	1.074	0.6854	1.1032	1.1094
3667	gluconate	Xenobiotics	Food Component/Plant	587	LC/MS Polar	338	2922	195.051	527-07-1	10690	C00257	HMDB00625	1.6729	0.1332	0.5603	1.1254	1.0047	0.4359	0.8507	0.6685	0.8398	0.9953	1.3386	0.9357	0.7293	1.0491	0.2291	0.6297	0.2776	1.3174	0.5276	0.6537	1.1393	1.3247	1.1784	0.9855	0.4336	0.1332	5.7054	0.1332	0.1332	3.5927	1.6837	0.7258	1.3918	1.4523	1.0583	0.1332	0.1332
881	glucose	Carbohydrate	Glycolysis, Gluconeogenesis, and Pyruvate Metabolism	20488	LC/MS Polar	572	2342	179.056	50-99-7	79025	C00031	HMDB00122	1.2553	0.7722	0.7701	0.9382	1.3061	0.6556	1.0327	0.7123	0.5436	0.3894	0.9673	1.0987	0.7803	0.9624	0.6879	1.0353	1.183	2.0281	0.7781	0.884	8.4673	0.9077	0.6251	1.5058	0.8997	0.8812	0.5857	1.0605	0.8569	0.9076	48.2377	35.9781	20.4391	23.7463	97.7746	16.3984	50.1429
882	glucose 6-phosphate	Carbohydrate	Glycolysis, Gluconeogenesis, and Pyruvate Metabolism	31260	LC/MS Polar	291	4537	259.022	103192-55-8	5958	C00668	HMDB01401	1.3846	0.6132	1.3007	1.69	2.0122	0.1788	0.3497	0.1919	0.4222	0.2192	0.9106	1.0362	0.3305	0.4103	0.2164	0.5286	0.475	1.2603	0.995	1.005	2.7819	1.6077	0.6529	1.2411	0.8806	0.2565	0.1928	0.2286	0.2392	0.2211	3.5989	2.9692	2.8404	2.3109	4.4383	2.8139	3.1375
1038	glucuronate	Carbohydrate	Aminosugar Metabolism	15443	LC/MS Polar	100000257	3233.3	193.035	207300-70-7	444791	C00191	HMDB00127	1.1985	0.8096	0.9621	1.0624	1.2811	0.6724	0.8236	0.5776	0.8168	0.7987	1.4597	0.937	0.9393	0.9242	1.0379	0.8839	0.8185	0.7583	0.7685	0.6648	0.8519	0.8088	0.7243	0.9415	0.7553	5.7985	6.1276	7.4356	7.6592	6.7727	1.9009	1.4059	2.0547	1.8989	1.6206	5.6075	5.3282
1031	glucuronate 1-phosphate*	Carbohydrate	Nucleotide Sugar	52312	LC/MS Neg	100001585	560	273.002	13168-11-1		C04037,C01195,C05385	HMDB03976	1.9407	1.4996	1.0702	1.1427	1.2389	0.6913	0.8802	0.4526	0.7301	0.5567	0.6641	0.8426	0.8819	0.7897	0.7443	1.1617	1.3738	1.2265	1.1321	0.9587	0.9274	0.8302	0.5715	0.727	0.9049	0.6573	0.8552	0.7427	1.3432	0.7424	1.5607	2.1093	1.2315	1.1994	1.5288	1.0413	1.5777
40	glutamate	Amino Acid	Glutamate Metabolism	57	LC/MS Pos Early	561	1500	148.06	56-86-0	611	C00025	HMDB00148	1.1468	0.7287	0.7478	0.9723	1.1415	0.9132	1.0211	0.6983	1.028	0.9507	1.1833	0.7037	0.847	0.9373	1.0004	1.0066	0.9959	0.7736	0.9253	0.8913	0.9793	0.9332	0.875	1.1133	0.9867	1.0397	1.0571	1.2633	1.421	0.9362	1.1782	0.8079	1.3289	1.1886	1.1043	1.0676	1.0626
48	glutamate, gamma-methyl ester	Amino Acid	Glutamate Metabolism	33487	LC/MS Pos Early	100001103	2170	162.076	1499-55-4	68662		HMDB61715	1.2159	0.7596	0.7283	0.9357	0.9891	0.6989	0.8275	0.6128	0.8317	0.7752	0.9278	0.626	0.778	0.7939	0.8254	0.9013	1.0525	0.6836	0.9345	1.0109	0.7814	0.907	0.7669	1.1063	1.1195	1.35	1.3747	1.4292	1.8367	1.3171	1.3411	1.2785	1.5585	1.2815	1.1813	1.16	1.6405
41	glutamine	Amino Acid	Glutamate Metabolism	53	LC/MS Pos Early	563	1291	147.076	56-85-9	5961	C00064	HMDB00641	1.2025	0.7112	0.8669	1.0417	1.1696	1.0129	0.9871	0.8062	1.0506	1.1024	1.1869	0.6647	0.8455	0.8427	0.9471	1.056	1.0927	0.8766	1.0279	0.9823	0.9269	0.7909	0.8304	0.9273	0.9573	0.8677	0.7612	1.1011	1.1141	0.7808	1.3042	0.8911	1.401	1.187	1.0523	1.0531	1.1725
575	glutaminylleucine	Peptide	Dipeptide	42994	LC/MS Pos Early	100003160	3009	260.16		18218208		HMDB29153	2.6931	1.0649	1.3464	2.4012	1.9227	0.4295	2.2073	0.7653	0.5743	0.5666	1.4029	0.4295	0.8102	0.7555	0.632	1.0199	0.4329	0.4295	1.0222	0.9201	0.4295	1.787	0.9353	1.1046	0.7091	0.4295	0.9958	0.5031	0.4295	0.4295	1.3245	0.6452	1.8573	0.7411	2.3342	0.8794	1.0042
98	glutarate (pentanedioate)	Amino Acid	Lysine Metabolism	396	LC/MS Polar	339	2900	131.035	110-94-1	743	C00489	HMDB00661	1.9136	1.1874	1.3804	1.635	1.6422	0.9344	1.1129	0.7408	0.9426	1.1618	2.0843	1.1477	1.1615	0.9724	0.7896	0.704	0.5642	0.4104	0.5427	0.4429	1.164	0.8911	0.966	1.2422	1.1128	0.6008	0.6981	0.9258	0.9386	0.7425	1.4931	1.3731	1.5581	1.6036	1.4883	0.9873	1.0127
425	glutathione, oxidized (GSSG)	Amino Acid	Glutathione Metabolism	27727	LC/MS Pos Early	448	2667	613.159	103239-24-3	65359	C00127	HMDB03337	0.8379	0.5736	0.6303	0.7317	0.7356	0.6039	0.761	0.4744	1.0604	0.5618	0.6592	0.8189	0.6757	0.6161	0.8502	1.2854	1.5525	1.1444	0.8852	0.9396	0.6081	0.7109	0.5167	1.1001	0.8202	1.6666	1.2724	1.6314	2.494	1.66	2.572	2.4173	2.2004	2.5247	1.686	1.2501	2.6419
424	glutathione, reduced (GSH)	Amino Acid	Glutathione Metabolism	2127	LC/MS Pos Early	496	2000	308.091	70-18-8	124886	C00051	HMDB00125	1.1312	0.7308	0.7768	1.0518	1.2318	0.9362	0.9859	0.5882	1.2174	0.8483	1.0651	0.682	0.6821	0.7259	0.8789	1.0342	1.045	0.7726	0.9449	0.8519	1.0231	1.0147	0.957	1.1072	0.9133	0.7997	0.817	1.0141	1.1263	0.7407	1.2395	0.892	1.4381	1.1572	1.1612	1.174	1.2011
901	glycerate	Carbohydrate	Glycolysis, Gluconeogenesis, and Pyruvate Metabolism	1572	LC/MS Polar	1052	2070.4	105.019	600-19-1	752	C00258	HMDB00139	1.4303	0.9047	0.8438	1.0918	1.0105	0.6265	0.9157	0.5747	0.7303	0.7378	0.8589	0.7217	0.6645	0.7289	0.757	1.0554	1.0107	0.8419	0.9753	0.9006	1.11	1.1407	0.8466	1.0135	1.119	1.0197	0.9487	1.0734	0.9324	0.8394	1.5158	1.4134	1.5143	1.1473	1.3742	1.0466	1.2226
2104	glycerol	Lipid	Glycerolipid Metabolism	15122	LC/MS Neg	1254	758	91.0401	56-81-5	753	C00116	HMDB00131	1.2968	0.9817	1.0249	1.1649	1.1932	0.9204	1.0065	0.7412	0.9108	0.9977	1.0886	0.6868	0.7817	0.7847	0.7824	1.2332	0.9406	0.8941	1.1636	1.0283	1.1039	1.1403	1.0275	0.9284	0.8261	0.969	0.7728	0.7118	0.698	0.7188	1.0702	1.1271	1.2634	0.9763	1.1337	1.0998	1.1587
2105	glycerol 3-phosphate	Lipid	Glycerolipid Metabolism	43847	LC/MS Pos Early	100000258	580	173.021	29849-82-9	754	C00093	HMDB00126	0.9926	1.0045	0.7263	0.8975	0.7856	0.8497	1.0368	0.8496	0.9008	1.28	1.6752	0.8772	0.9172	0.8138	0.8845	1.3038	1.2433	1.183	1.1425	1.0283	1.3695	1.7829	1.0978	1.1351	1.4074	1.7573	2.5959	2.9251	3.9521	3.0805	0.8645	0.9968	0.8502	0.8047	0.9584	1.0032	0.8658
1596	glycerophosphoethanolamine	Lipid	Phospholipid Metabolism	37455	LC/MS Polar	100001620	3075	214.049	33049-08-0	123874	C01233	HMDB00114	0.6359	0.2582	0.3805	0.5273	0.594	1.0528	1.6534	0.9326	1.3309	1.7791	1.1606	0.4786	0.8081	1.0171	0.9829	1.0923	0.7606	0.9744	1.0177	1.0759	2.1855	2.886	1.556	1.73	2.0886	2.0051	4.5365	3.6398	3.7003	5.0557	0.5532	0.4283	0.8204	0.8451	1.3509	0.3846	0.4642
2110	glycerophosphoglycerol	Lipid	Glycerolipid Metabolism	48857	LC/MS Polar	100001619	2430	245.043		439964	C03274		0.8662	0.5065	0.5602	0.663	0.8151	3.3077	4.5751	2.7189	3.414	4.2167	0.981	0.6675	0.7441	0.7569	0.7953	1.8708	1.6574	1.2927	1.6449	1.725	0.852	0.8959	0.6086	0.6114	0.675	2.9138	2.8896	3.3594	3.1039	2.3132	1.1306	1.019	0.871	0.8741	2.8657	0.7029	1.4847
1599	glycerophosphoinositol*	Lipid	Phospholipid Metabolism	47155	LC/MS Polar	100001621	3850	333.059	16824-65-0	167572			0.7337	0.519	0.6156	0.7393	0.7779	0.7986	0.9744	0.7208	0.8266	1.0459	0.6718	0.6214	0.6923	0.6634	0.6852	0.9692	0.9919	0.7676	0.9039	0.8887	1.1055	1.0671	0.9375	1.0661	1.0665	1.1936	1.1612	1.0395	1.1889	1.2006	1.0081	1.1108	1.0556	1.0551	1.1363	1.0787	1.248
1590	glycerophosphorylcholine (GPC)	Lipid	Phospholipid Metabolism	15990	LC/MS Pos Early	100000269	672	258.11	28319-77-9	71920	C00670	HMDB00086	0.6588	0.4943	0.5373	0.6389	0.704	1.1469	2.0185	1.0002	1.4395	1.4228	0.8655	0.7447	0.7463	0.8416	0.9054	1.0886	1.0465	0.8553	0.9998	1.1468	1.9371	2.3907	1.3459	1.5125	1.8693	1.3062	3.6702	2.784	2.8562	3.0231	0.8159	0.9104	0.9829	0.8363	1.3001	0.919	0.9416
1597	glycerophosphoserine*	Lipid	Phospholipid Metabolism	57404	LC/MS Pos Early	100015666	577	260.053		3081457			0.9049	0.6833	0.7179	0.8992	0.9387	0.9148	0.7464	0.7086	0.8041	0.8995	0.8544	0.6462	0.5984	0.6943	0.6692	0.9068	1.0452	0.9088	0.9658	1.0968	1.3768	1.4336	1.3552	1.3955	1.3608	1.7817	1.4545	1.2156	1.1781	1.2506	0.8485	1.2314	1.1691	0.8459	1.0342	1.3207	1.2054
1	glycine	Amino Acid	Glycine, Serine and Threonine Metabolism	58	LC/MS Pos Early	340	1375	76.0393	56-40-6	750	C00037	HMDB00123	1.0661	0.6584	0.7652	0.9254	1.0577	1.0162	0.8606	0.7673	0.9918	1.0584	1.0465	0.5462	0.8062	0.8057	0.8522	1.0105	1.1244	0.9033	1.0646	0.9919	0.9626	1.1206	1.0427	1.0422	1.1362	0.8521	0.7483	1.1101	1.2073	0.8405	1.2093	0.8832	1.2345	1.1048	0.9371	0.9929	1.1592
2539	glycochenodeoxycholate	Lipid	Primary Bile Acid Metabolism	32346	LC/MS Neg	1628	5236.1	448.307	16564-43-5	12544	C05466	HMDB00637	1.4972	1.1755	0.6389	1.1005	1.169	0.5443	0.8412	0.4268	1.0297	0.9125	1.0404	0.9902	0.8786	0.6383	1.0674	0.6484	1.5278	0.6238	1.1916	0.6331	0.6993	0.6914	0.4457	0.8228	0.8759	1.5199	1.0098	1.331	1.3098	0.7189	1.9633	2.5415	1.2316	0.9147	0.6626	1.1192	1.6803
2536	glycocholate	Lipid	Primary Bile Acid Metabolism	18476	LC/MS Neg	342	5163	464.302	475-31-0;863-57-0	10140	C01921	HMDB00138	1.163	1.063	0.737	1.0136	1.2978	0.6094	1.1565	0.379	1.0499	0.9663	0.7575	0.9189	0.9	0.5795	0.8741	0.6686	1.1043	0.737	1.021	0.6526	0.7203	0.5656	0.3782	0.6168	0.9864	1.6147	1.0623	1.1334	1.2321	0.7927	2.0741	1.9067	1.126	1.0545	0.73	1.2147	1.7836
2622	glycosyl ceramide (d16:1/24:1, d18:1/22:1)*	Lipid	Ceramides	57457	LC/MS Pos Late	100015730	3373	782.65					0.9268	0.7147	0.8214	0.8854	1.0209	0.815	1.078	0.6831	0.786	0.873	1.3076	0.9863	1.1051	1.1104	1.1319	1.1747	1.1942	0.9013	1.1617	0.9858	0.9391	0.9231	0.8432	1.0193	1.0773	1.2431	0.9858	1.0236	1.0099	1.2261	0.8981	0.8228	1.0175	0.928	0.9285	0.998	1.002
2623	glycosyl ceramide (d18:1/20:0, d16:1/22:0)*	Lipid	Ceramides	57595	LC/MS Pos Late	100015882	3414	756.635					1.0866	0.8757	0.9751	1.0328	1.103	1.3246	1.9918	1.3574	1.5997	1.4374	0.7313	0.6294	0.5724	0.6074	0.685	1.2841	1.1805	0.9569	0.9689	0.9787	0.6801	0.6345	0.6086	0.7191	0.7009	1.3477	1.1326	0.8784	1.15	1.1894	1.2456	1.1468	1.3143	1.0117	0.8782	1.0484	0.9002
2624	glycosyl ceramide (d18:1/23:1, d17:1/24:1)*	Lipid	Ceramides	57448	LC/MS Pos Late	100015751	3667	796.666					0.8371	0.6121	0.7196	0.7769	1.1129	1.423	1.8485	1.346	1.4418	1.0584	0.5901	0.5224	0.3963	0.5468	0.6133	1.2679	1.0335	0.8874	1.0912	1.1606	0.7178	0.7267	0.775	0.5409	0.9253	1.7658	1.6177	1.3049	1.5121	1.0884	1.2156	0.8231	1.2521	1.2333	1.0067	0.955	0.9933
2312	glycosyl-N-nervonoyl-sphingadienine (d18:2/24:1)*	Lipid	Sphingolipid Metabolism	57451	LC/MS Pos Late	100015700	3380	808.666					0.8012	0.6249	0.6343	0.7196	0.9417	0.981	1.366	0.9139	0.9714	1.0619	0.7267	0.658	0.6218	0.6544	0.7684	1.3528	1.2475	0.983	1.2383	1.2537	1.0919	1.1939	1.0126	1.063	1.2262	1.49	1.3286	1.256	1.2832	1.291	1.1291	0.8535	1.0328	1.1192	0.9874	0.8977	0.9272
2271	glycosyl-N-palmitoyl-sphingosine (d18:1/16:0)	Lipid	Sphingolipid Metabolism	53013	LC/MS Pos Late	100009272	2623	700.572					0.9257	0.5962	0.8243	1.0269	1.1474	0.9644	1.1628	0.898	1.4139	1.4723	0.9698	1.0045	0.9256	0.984	0.7004	0.9958	1.0042	1.0784	0.9481	0.8816	0.8577	0.7839	0.7366	0.8672	0.9121	1.4999	1.8475	1.137	1.4113	1.7385	1.2513	1.116	1.2841	1.2502	1.241	0.8703	0.9377
2272	glycosyl-N-stearoyl-sphingosine (d18:1/18:0)	Lipid	Sphingolipid Metabolism	52234	LC/MS Pos Late	100001882	3053	728.604					0.8434	0.8144	0.7108	0.7429	0.8142	1.3376	1.7716	1.2505	1.1895	1.1186	0.858	0.8186	0.764	0.8498	1.016	1.4616	1.5676	0.9436	1.3227	1.2696	1.1017	1.029	0.8817	1.0157	0.9585	1.6296	0.999	1.0413	1.3417	0.8884	1.001	0.8532	1.036	0.8748	0.8195	1.0437	1.0163
596	glycylisoleucine	Peptide	Dipeptide	36659	LC/MS Pos Early	100001790	3002	189.123	19461-38-2	88079		HMDB28844	2.2079	1.0632	0.8985	1.6708	1.8629	0.3922	1.1033	0.3922	0.3922	0.6757	1.4691	0.4294	0.3922	0.6608	0.7793	0.8783	0.5797	0.3922	0.9088	0.8511	1.0596	1.2297	1	0.6743	0.5422	0.3922	0.6808	0.7937	0.3922	0.3922	1.3977	0.7109	2.0917	1.4079	1.7009	0.6282	1.7082
597	glycylleucine	Peptide	Dipeptide	34398	LC/MS Pos Early	100001258	3059	189.123	869-19-2	92843	C02155	HMDB00759	1.496	0.9146	0.9142	1.3153	1.7023	0.7833	1.4342	0.7031	1.0287	0.9085	1.3251	0.8316	0.8475	0.9161	0.9775	0.9484	0.9607	0.5492	0.9932	0.9545	1.0263	1.6822	0.955	1.2449	1.0068	0.7783	1.0182	0.9232	0.5974	0.6708	1.6256	1.1584	1.876	1.3264	1.6439	1.1861	1.3738
607	glycylvaline	Peptide	Dipeptide	18357	LC/MS Pos Early	100000487	2734	175.108	1963-21-9	97417		HMDB28854	1.3185	0.7644	0.9045	1.1792	1.6293	0.6775	1.3269	0.657	1.0303	1.0065	1.2208	0.7506	0.7107	0.8441	0.8324	1.0897	0.8732	0.6941	1.0293	0.927	0.8528	1.1807	0.874	0.9935	0.6967	0.9499	0.9108	0.9589	0.6722	0.7487	1.349	1.1211	1.619	1.144	1.3589	1.0624	1.3568
397	guanidinoacetate	Amino Acid	Creatine Metabolism	43802	LC/MS Pos Early	344	1937	118.061	352-97-6	763	C00581	HMDB00128	2.0187	1.1729	1.7714	1.6606	1.6576	0.9266	0.5246	0.7765	0.5582	0.6766	1.7293	2.0154	2.6005	2.5366	1.4239	0.9618	1.2548	1.2591	1.1614	1.1654	1.3565	1.7244	0.9881	1.0127	1.9901	0.5191	0.3189	0.269	0.353	0.397	1.0119	1.28	0.9342	0.8167	0.9177	0.4406	0.686
3255	guanine	Nucleotide	Purine Metabolism, Guanine containing	32352	LC/MS Pos Early	172	2032	152.057	73-40-5	764	C00242	HMDB00132	1.2642	0.863	0.7778	1.0115	0.9796	3.2554	3.7029	2.6554	2.7779	3.3814	1.5685	1.3649	0.9885	0.9372	0.9882	1.2066	0.6515	0.5367	0.6393	0.7955	1.8549	1.1574	0.6019	0.6951	1.1194	6.9556	6.5999	4.8059	3.8947	3.5849	0.5868	0.7307	0.4734	0.4809	2.8378	0.591	0.4715
3254	guanosine	Nucleotide	Purine Metabolism, Guanine containing	1573	LC/MS Neg	1099	1662	282.084	118-00-3	6802	C00387	HMDB00133	6.229	3.1407	2.0499	2.444	2.6614	3.856	11.2072	3.6684	4.2993	4.8279	2.414	1.0334	0.9666	0.8649	0.9217	1.0938	0.4062	0.3048	0.5517	0.4748	1.1361	0.8601	0.5128	0.4098	0.6134	6.8604	13.5879	4.794	3.722	2.832	0.4924	0.5122	0.3587	0.2082	1.8288	0.3778	0.3771
3248	guanosine 5'- diphosphate (GDP)	Nucleotide	Purine Metabolism, Guanine containing	2848	LC/MS Neg	346	639	442.017	43139-22-6	8977	C00035	HMDB01201	0.564	0.8469	0.5318	0.7215	0.603	1.2314	0.6097	1.2719	1.644	1.5041	0.9245	1.3919	1.3372	1.4066	1.3063	1.0974	1.1436	0.6126	0.8908	0.8702	1.6566	1.7569	1.0916	1.1644	1.6651	1.0586	2.0366	0.8285	1.6918	1.428	0.685	0.5512	0.7312	0.4589	1.1224	0.6021	0.6295
1023	guanosine 5'-diphospho-fucose	Carbohydrate	Nucleotide Sugar	15903	LC/MS Neg	335	755	588.075	15839-70-0				0.9976	0.5498	0.9394	0.5498	0.9321	0.8945	1.3293	0.8939	1.5289	1.3801	1.175	0.8507	0.8461	0.9492	0.9012	0.9549	1.3099	0.852	1	0.731	1.274	1.0638	0.9717	1.3089	1.3358	1.3885	2.3263	0.8082	1.8399	1.4634	1.331	1.3142	1.245	1.025	0.8982	0.7551	0.9382
3386	gulonate*	Cofactors and Vitamins	Ascorbate and Aldarate Metabolism	46957	LC/MS Polar	100001586	2750	195.051	20246-53-1	9794176	C00257	HMDB03290	1.0727	0.4378	0.6305	0.7576	0.6446	0.7686	0.7797	0.5832	0.8364	0.6986	1.6284	0.5381	0.9626	1.0709	0.9808	0.9325	0.7193	0.7413	0.7963	0.5907	0.9933	1.0067	1.0462	1.0816	0.8282	6.1737	12.5086	10.5285	9.5877	11.0015	1.3316	0.8931	1.2004	1.5995	1.3528	6.2081	4.7666
4412	HEPES	Xenobiotics	Chemical	21248	LC/MS Neg	100000843	1022	237.091	7365-45-9	23831			0.8893	0.6464	0.8121	1.0211	1.1611	0.4464	2.0125	0.6435	1.0878	0.8144	0.9068	1.1179	0.7354	0.8564	0.7855	1.0365	0.7081	0.3921	1.0658	0.8111	1.2536	1.3267	0.6666	0.8443	0.9789	1.2609	2.0857	0.9291	0.9026	1.0772	1.5148	1.3227	1.5069	0.961	1.6323	0.8628	1.3053
1096	heptanoate (7:0)	Lipid	Medium Chain Fatty Acid	1644	LC/MS Neg	925	3670	129.092	111-14-8	8094	C17714	HMDB00666	0.5809	0.5809	0.5809	0.7215	0.8443	0.7618	0.9889	0.6601	1.4273	0.5809	0.7429	0.804	0.7885	1.0111	0.6947	0.9623	0.7423	0.7248	1.7058	0.9315	1.2223	1.5977	1.057	1.0733	1.7949	0.9655	0.5809	0.7887	1.7037	0.8406	1.5833	1.925	2.2405	1.3435	1.5413	0.9715	1.525
2299	hexadecasphingosine (d16:1)*	Lipid	Sphingolipid Metabolism	57428	LC/MS Pos Late	100015723	1289	272.258					0.7895	0.6165	0.6458	0.8904	1.0629	0.7178	1.6636	0.9662	0.9047	1.4866	0.3886	0.4711	0.5349	0.498	0.3515	0.9026	0.8229	0.8192	0.9827	1.2238	1.1238	1.1815	0.6651	0.8984	1.2947	0.6641	1.633	1.0587	1.2974	1.0974	0.8863	1.0414	1.046	1.0958	1.882	1.0173	1.1543
1338	hexanoylcarnitine (C6)	Lipid	Fatty Acid Metabolism(Acyl Carnitine)	32328	LC/MS Pos Early	100000781	3308	260.186	6920-35-0	6426853		HMDB00705	0.7989	0.505	0.5982	0.7791	0.7513	0.6912	0.5856	0.6472	0.8243	0.9198	1.3032	0.6578	0.6393	0.7068	0.7601	1.126	1.0167	0.9527	1.0615	0.8632	1.2552	1.3037	1.5187	1.5244	0.8384	1.081	1.3984	1.8009	1.528	1.1353	0.9885	1.0156	1.2311	1.0115	1.2369	1.4867	1.0351
3456	hippurate	Xenobiotics	Benzoate Metabolism	15753	LC/MS Neg	100000014	2106.9	178.051	495-69-2	464	C01586	HMDB00714	0.9242	0.8125	0.6898	0.8416	1.0636	0.7819	1.2091	0.7042	0.9634	1.0545	0.9356	0.9996	0.8202	0.7523	0.8666	1.0004	1.0251	0.8083	0.9808	0.8396	1.115	1.0004	0.6965	0.8707	0.9161	1.7336	1.0947	1.2026	1.1578	0.896	1.5738	1.2265	1.1987	1.1682	0.893	1.1376	1.2641
61	histidine	Amino Acid	Histidine Metabolism	59	LC/MS Neg	355	755.9	154.062	5934-29-2	6274	C00135	HMDB00177	1.0299	0.7396	0.7637	0.9534	1.0184	0.8751	1.0336	0.751	0.8698	1.0643	0.9363	0.8123	0.9182	0.9082	0.8719	1.0403	0.9887	0.9098	1.083	1.0541	1.2038	1.0949	0.8859	0.9798	1.2158	1.1084	1.0935	0.9982	1.0121	0.9575	1.1651	1.0947	1.0372	0.9477	1.1177	0.9208	1.0532
375	homoarginine	Amino Acid	Urea cycle; Arginine and Proline Metabolism	22137	LC/MS Pos Early	100000961	2882	189.135	156-86-5	9085	C01924	HMDB00670	1.0562	0.7397	0.7091	0.9234	0.8853	1.0619	1.4425	0.8395	1.0155	1.1267	0.8564	0.6396	0.713	0.7235	0.8428	1.3107	1.0436	0.8513	1.2496	1.1307	1.0327	1.0667	0.7728	0.9009	1.0814	1.3607	1.1032	1.0003	1.1908	0.9039	1.0912	0.7871	1.1646	0.9413	1.1292	0.9307	1.0036
3766	homocitrate	Xenobiotics	Food Component/Plant	39601	LC/MS Polar	100002554	4416	205.035	320573-06-6	439459	C01251	HMDB03518	4.3136	2.189	1.2599	1.4886	1.8521	1.0872	2.318	0.6638	0.573	1.0154	2.0791	0.64	0.6304	0.539	1.0412	1.6324	0.8104	0.539	0.6449	0.5998	0.8359	0.7768	0.5922	0.9846	0.7736	0.8791	1.4096	1.5398	1.0417	1.3161	0.7781	1.0778	0.9765	0.8954	1.3675	0.6751	0.792
376	homocitrulline	Amino Acid	Urea cycle; Arginine and Proline Metabolism	22138	LC/MS Pos Early	100000963	1908	190.119	1190-49-4	65072	C02427	HMDB00679	0.8215	0.5757	0.6658	0.7317	0.8847	1.009	0.9643	0.7378	0.9086	1.0836	0.8451	0.6542	0.7819	0.7338	0.7288	1.0102	1.1413	0.8619	1.1852	1.1765	1.1314	1.3337	1.1402	1.2932	1.4573	1.0186	0.7557	0.9909	1.0851	0.825	1.0768	1.0022	1.0414	0.9978	1.0097	1.0325	1.1292
338	homocysteine	Amino Acid	Methionine, Cysteine, SAM and Taurine Metabolism	15128	LC/MS Pos Early	311	2155	136.043	454-29-5	778	C00155	HMDB00742	0.4816	0.4164	0.5981	0.6319	0.793	0.9807	0.9268	0.8037	0.7502	0.9675	0.9504	1.2402	1.3426	1.3859	1.045	0.9669	1.0809	1.1345	1.3151	1.2872	1.3968	1.7255	1.1107	1.2146	1.5646	0.3709	0.4495	0.3504	0.5065	0.551	1.1319	1.0381	0.8519	1.0998	1.0188	1.0378	1.5084
388	trans-4-hydroxyproline	Amino Acid	Urea cycle; Arginine and Proline Metabolism	32306	LC/MS Pos Early	1001	1064	132.066	51-35-4	5810	C01157	HMDB00725	0.9689	0.6624	0.734	0.8658	0.8838	1.0085	0.9379	0.7567	0.932	1.0442	1.0348	0.8025	0.9142	0.9223	0.9371	0.9915	1.1639	0.895	1.0856	1.0855	1.0094	1.1241	0.9623	1.1106	1.2579	0.9207	0.7411	0.8822	1.0667	0.7946	1.1362	1.0399	1.0922	1.0956	1.0915	1.0989	1.187
354	hypotaurine	Amino Acid	Methionine, Cysteine, SAM and Taurine Metabolism	590	LC/MS Pos Early	358	724	110.027	300-84-5	107812	C00519	HMDB00965	1.4259	0.888	0.9784	1.2413	1.3583	1.0664	0.9777	0.7794	0.997	1.1055	1.3976	0.5929	1.051	0.9916	1.0038	0.9685	1.0386	0.848	0.9729	0.9653	0.8621	1.003	0.8296	0.7546	0.913	0.5569	0.6513	0.7735	0.7298	0.7345	1.4641	1.1119	1.5993	1.3424	1.1944	1.2414	1.4934
3199	hypoxanthine	Nucleotide	Purine Metabolism, (Hypo)Xanthine/Inosine containing	3127	LC/MS Neg	171	1291.2	135.031	68-94-0	790	C00262	HMDB00157	3.1839	1.9388	1.3905	1.5836	1.9695	2.6444	4.3584	2.1711	2.3806	3.2458	1.9049	0.9626	1.0238	0.8275	1.161	0.9762	0.4204	0.1752	0.391	0.3574	1.5108	0.7114	0.3495	0.3086	0.57	4.3894	4.6724	3.1204	2.3357	1.5574	0.1475	0.2998	0.0892	0.0626	2.1668	0.4298	0.2541
72	imidazole lactate	Amino Acid	Histidine Metabolism	15716	LC/MS Pos Early	100000263	2040	157.061	14403-45-3	440129	C05568	HMDB02320	0.68	0.4753	0.5948	0.7021	0.8122	1.1516	1.0911	0.8252	0.9522	1.0914	0.8568	0.4101	0.9811	1.0119	0.9144	1.3335	1.2573	1.3225	1.5148	1.6967	1.4338	2.5287	1.3111	1.1536	2.1753	0.8945	1.5258	1.5191	1.4657	1.8572	0.8989	0.9265	0.9881	0.9104	1.0982	0.7635	1.251
70	imidazole propionate	Amino Acid	Histidine Metabolism	40730	LC/MS Pos Early	100003434	2263	141.066	1074-59-5	70630		HMDB02271	0.9101	0.5307	0.702	0.8012	0.9926	1.1365	1.0445	0.7793	0.9389	1.1331	0.9996	0.3545	0.849	0.9056	0.8689	1.289	1.1827	1.1527	1.3684	1.4129	1.0869	1.5849	1.1519	1.0157	1.3057	0.7071	1.2345	1.3683	1.2427	1.4162	0.9159	0.777	1.1008	0.907	1.0004	0.7445	1.2101
233	indoleacetate	Amino Acid	Tryptophan Metabolism	27513	LC/MS Neg	100001034	2200	174.056	6505-45-9	802	C00954	HMDB00197	0.7926	0.5656	0.3095	0.8819	1.0282	0.5223	0.9169	0.3095	1.036	0.8075	0.8171	0.8013	0.4969	0.3095	0.56	1.0556	0.9438	0.4357	0.8465	0.7478	0.6937	0.7346	0.6861	1.0325	1.0974	1.774	1.4562	1.1819	1.8568	1.1531	2.6252	1.8643	1.5368	2.2185	0.9718	1.4759	1.4757
232	indolelactate	Amino Acid	Tryptophan Metabolism	18349	LC/MS Neg	100000463	2286	204.067	832-97-3	92904	C02043	HMDB00671	0.9578	0.7712	0.7743	1.0502	0.9993	1.0239	1.4539	0.6602	0.8677	0.9623	0.8123	0.9329	0.639	0.6259	0.4069	0.9904	0.858	1.0007	1.0242	0.8975	1.6384	2.1773	1.2438	1.092	1.7075	1.9679	1.2189	1.3055	1.2673	1.2444	1.4163	1.2024	1.3686	1.1991	0.9045	1.3794	0.8322
3198	inosine	Nucleotide	Purine Metabolism, (Hypo)Xanthine/Inosine containing	1123	LC/MS Pos Early	361	1269	269.088	58-63-9	6021	C00294	HMDB00195	8.4493	4.3181	2.3424	3.165	2.2482	2.7731	5.2987	2.3606	1.9458	3.3386	2.4217	1.3671	1.4034	1.0157	0.9843	0.8362	0.3399	0.2471	0.4844	0.4834	1.4506	0.8298	0.5468	0.2676	0.3147	4.2043	3.7141	1.7972	1.1289	0.9342	0.273	0.2959	0.2739	0.2044	1.8912	0.49	0.2769
3197	inosine 5'-monophosphate (IMP)	Nucleotide	Purine Metabolism, (Hypo)Xanthine/Inosine containing	2133	LC/MS Polar	362	4267.7	347.04	4691-65-0	8582	C00130	HMDB00175	1.2806	0.8175	0.7801	0.8809	0.9298	1.0901	6.107	2.1259	1.4921	2.2308	1.1947	0.965	0.9497	1.0414	1.0248	1.1733	0.7549	0.4097	0.7349	0.5923	3.1837	2.0613	0.8821	1.1324	0.9957	1.0763	4.7543	1.2722	1.7852	2.6384	0.5899	1.0043	0.6326	0.4204	2.477	0.6822	0.7704
1567	inositol 1-phosphate (I1P)	Lipid	Inositol Metabolism	43849	LC/MS Polar	370	4785	259.022	573-35-3;106032-59-1	440194	C01177	HMDB00213	1.0835	0.8872	0.9607	1.75	1.0632	0.8926	1.0175	0.7872	1.0705	1.1543	1.2605	1.7343	0.976	1.226	0.6534	0.729	0.7824	0.8614	1.0136	0.6315	0.9214	1.0853	0.8227	0.7524	1.0783	1.0315	0.8698	0.5355	0.9421	0.9864	1.6434	2.6348	2.0467	1.3291	1.357	0.9687	1.376
888	Isobar: fructose 1,6-diphosphate, glucose 1,6-diphosphate, myo-inositol 1,4 or 1,3-diphosphate	Carbohydrate	Glycolysis, Gluconeogenesis, and Pyruvate Metabolism	46896	LC/MS Neg	100002180	551	338.989			C00354		2.7211	2.7098	1.4754	1.9666	1.0018	0.1301	0.1273	0.0858	0.3488	0.1304	0.358	0.801	0.4923	0.4634	0.3138	0.5832	0.9356	1.2605	1.3455	0.9982	1.628	0.7736	0.7558	1.0806	1.1056	0.3826	0.3285	0.3469	0.6112	0.358	2.9655	2.5143	1.7362	1.7711	2.4157	1.8674	2.9608
321	isobutyrylcarnitine (C4)	Amino Acid	Leucine, Isoleucine and Valine Metabolism	33441	LC/MS Pos Early	100001055	2810	232.154	25518-49-4	168379		HMDB00736	0.8343	0.5861	0.684	0.9487	1.0968	0.5417	0.5807	0.4439	0.6664	0.6805	0.6905	0.4493	0.4999	0.5556	0.7025	1.0012	0.9988	0.7814	0.9544	0.8429	1.9862	2.139	1.9305	2.4866	2.4159	0.9574	0.9588	1.2804	1.5331	1.1717	1.8507	1.5285	1.8329	1.8695	2.0069	1.8663	1.8766
1072	isocitrate	Energy	TCA Cycle	12110	LC/MS Polar	1206	4400	191.02	20226-99-7	1198	C00311	HMDB00193	0.2734	0.3282	0.3098	0.5123	0.4753	0.3073	0.3197	0.3289	0.6728	0.4526	0.6371	1.0483	0.7548	0.7435	0.6919	0.9569	1.3674	1.3005	1.0589	0.9091	1.6024	1.357	0.8255	1.588	1.3679	0.7993	0.8829	0.9393	1.0431	1.0823	2.8545	1.8298	2.7084	3.2607	3.2113	1.7667	1.9374
295	isoleucine	Amino Acid	Leucine, Isoleucine and Valine Metabolism	1125	LC/MS Pos Early	376	2800	132.102	73-32-5	6306	C00407	HMDB00172	0.9961	0.7064	0.7879	0.9416	1.0521	0.9359	1.0003	0.7845	0.9625	1.0076	0.9923	0.8533	0.8855	0.9106	0.8765	1.0581	1.0722	0.9029	1.0714	1.0564	1.1298	1.1315	0.8981	0.954	1.0835	1.1246	0.9667	1.0177	1.132	0.9158	1.1378	0.9997	1.1889	1.0625	1.027	0.965	1.1561
631	isoleucylglycine	Peptide	Dipeptide	40008	LC/MS Neg	100003169	1992	187.109	868-28-0	342532		HMDB28907	1.6426	0.8364	1.0476	1.4151	1.6233	0.6184	1.5171	0.7174	1.0051	0.9685	1.3758	0.6523	0.8154	0.8226	0.8079	0.9949	0.7686	0.5588	0.9402	0.9143	1.0661	1.1766	0.7739	0.9071	0.9339	0.5943	1.2157	0.7989	0.6239	0.6506	1.3109	1.1676	1.5082	1.1318	1.5574	1.0363	1.1102
272	isovalerylcarnitine (C5)	Amino Acid	Leucine, Isoleucine and Valine Metabolism	34407	LC/MS Pos Early	100001393	3085	246.17	31023-24-2	6426851		HMDB00688	1.1359	0.6147	0.7963	0.9809	1.1119	0.888	0.9978	0.7041	0.9159	1.1421	1.1367	0.4454	0.7129	0.8128	0.8018	1.13	1.0022	0.9956	1.0694	0.9675	1.2301	1.4467	1.1324	1.2145	1.424	1.2739	1.8641	2.2202	2.2705	1.9264	1.0114	0.7992	1.2185	1.104	0.9578	0.8748	0.9437
271	isovalerylglycine	Amino Acid	Leucine, Isoleucine and Valine Metabolism	35107	LC/MS Neg	100001452	1950	158.082	16284-60-9	546304		HMDB00678	0.9329	0.6457	0.6457	0.7579	1.223	0.7765	1.3867	0.8143	0.6457	0.6457	0.9422	0.8988	0.9246	0.865	0.8812	1.0407	0.8142	0.7506	0.6457	0.788	0.9991	1.1419	0.6709	1.0722	1	1.5111	1.288	1.425	1.8899	1.0048	1.6435	1.4423	1.2251	1.1408	0.9994	1.0484	0.6457
236	kynurenate	Amino Acid	Tryptophan Metabolism	1417	LC/MS Neg	98	2224	188.035	492-27-3	3845	C01717	HMDB00715	0.8638	0.8643	0.8245	0.9241	1.1339	0.904	1.115	0.7838	1.0856	1.1702	0.9004	1.0108	0.8999	0.7937	0.8473	0.937	0.949	0.9385	1.1357	0.8359	0.9938	1.0842	0.6962	0.9608	0.8888	1.7452	1.1029	1.1523	1.2245	1.0062	1.7206	1.3725	1.192	1.2194	0.8138	1.0203	1.4157
235	kynurenine	Amino Acid	Tryptophan Metabolism	15140	LC/MS Pos Early	100000265	2739	209.092	2922-83-0	161166	C00328	HMDB00684	0.9884	0.6639	0.7262	0.8664	0.7153	1.0232	1.028	0.6729	0.988	0.9178	1.0952	0.8548	0.8799	1.0016	0.8795	1.1291	1.3006	1.0867	1.1942	1.252	1.0334	1.4935	1.0554	1.362	1.3204	0.9117	0.9984	1.0257	1.2966	0.8247	0.9832	1.0586	0.9788	0.8635	1.0264	0.8266	1.0924
898	lactate	Carbohydrate	Glycolysis, Gluconeogenesis, and Pyruvate Metabolism	527	LC/MS Neg	482	681.6	89.0244	79-33-4	612	C00186	HMDB00190	1.1875	0.8276	0.859	1.1202	1.1229	0.874	1.0397	0.6658	0.8669	0.9412	1.0963	0.9143	0.8656	0.8296	0.8452	1.029	1.0461	0.8866	1.02	1.0095	1.115	0.9959	0.9006	0.9998	1.0346	1.0664	0.9588	0.9155	1.0054	0.8562	1.1008	1.1096	1.1283	0.9806	1.1001	1.0032	1.0882
954	lactose	Carbohydrate	Disaccharides and Oligosaccharides	567	LC/MS Polar	393	3500	387.114	5965-66-2	84571	C00243	HMDB00186	1.0882	0.5384	0.8487	1.1344	1.0568	0.4481	1.5941	0.6072	0.9918	0.785	1.0082	1.0235	0.8644	1.172	0.7843	0.9193	0.6009	0.4399	0.9344	0.7669	1.2193	1.3202	0.69	0.7969	0.7939	0.9638	1.6953	0.6794	0.5576	1.0667	1.5743	1.3182	1.8659	1.2859	2.0559	0.7678	1.1529
2283	lactosyl-N-nervonoyl-sphingosine (d18:1/24:1)*	Lipid	Sphingolipid Metabolism	57370	LC/MS Pos Late	100015620	3778	972.735					0.9122	0.6381	0.7398	0.8232	0.8158	1.5357	2.2274	1.4216	1.5029	1.4808	0.6549	0.7049	0.7483	0.7417	0.8837	2.7799	2.1288	1.7501	1.7929	1.7353	1.0878	1.2067	1.2461	1.5722	1.4924	1.8819	1.4337	1.2206	1.6162	1.5666	0.6095	0.5578	0.6027	0.672	0.4294	0.5907	0.567
2281	lactosyl-N-palmitoyl-sphingosine (d18:1/16:0)	Lipid	Sphingolipid Metabolism	53010	LC/MS Pos Late	100009030	2527	862.625	4201-62-1				0.9196	0.5924	0.6859	0.8005	0.8193	1.3834	1.5935	1.2709	1.6047	1.7002	0.8602	0.9079	0.9649	1.0097	0.9088	1.9551	1.8587	1.7815	1.6896	1.4603	1.1804	1.2391	0.9903	1.4738	1.2817	1.7527	1.7217	1.252	1.6682	1.5433	0.6474	0.6062	0.7142	0.7506	0.6252	0.5899	0.5636
1102	laurate (12:0)	Lipid	Medium Chain Fatty Acid	1645	LC/MS Neg	181	5300	199.17	143-07-7	3893	C02679	HMDB00638	0.9586	0.753	0.7051	1.0009	1.2587	0.7019	1.0775	0.606	0.9991	0.8501	1.2292	1.0387	1.2011	0.9851	1.1409	0.6844	1.0385	0.7184	0.8023	0.7972	1.1651	1.1896	0.9987	1.2002	1.2717	1.3494	1.5097	1.2479	1.986	1.1909	1.2648	1.0452	0.9081	0.9921	0.8507	0.7961	0.9851
1344	laurylcarnitine (C12)	Lipid	Fatty Acid Metabolism(Acyl Carnitine)	34534	LC/MS Pos Late	100001392	1235	344.28	25518-54-1	10427569		HMDB02250	1.0119	0.5729	0.6712	0.9632	1.2265	0.9636	0.9392	0.5691	0.6528	0.7909	1.8998	0.946	1.3086	1.1195	1.2513	0.9534	0.8186	0.6339	0.9188	1.0347	1.4209	1.987	1.4726	1.4878	1.6168	0.9324	0.9362	1.3615	1.0448	0.9196	1.0902	0.9186	1.378	1.2976	1.3358	0.9881	1.104
261	leucine	Amino Acid	Leucine, Isoleucine and Valine Metabolism	60	LC/MS Pos Early	397	2864	132.102	61-90-5	6106	C00123	HMDB00687	1.0034	0.7063	0.8065	0.9591	1.0849	0.9623	1.0509	0.778	0.9966	1.009	0.9919	0.8484	0.8954	0.9046	0.8566	1.0552	1.0418	0.8972	1.0388	1.0413	1.1168	1.1275	0.8745	0.9657	1.0905	1.0987	0.9838	0.9899	1.0791	0.9246	1.1682	1.0232	1.1884	1.0611	1.1146	0.9768	1.151
644	leucylalanine	Peptide	Dipeptide	40010	LC/MS Pos Early	100003179	2801	203.139	7298-84-2	259321		HMDB28922	1.6532	0.5121	0.5121	1.0398	0.5121	0.5121	1.6131	0.5121	0.5121	0.5121	0.6908	0.5121	0.5121	0.5121	0.5121	0.5121	0.5121	0.5121	0.5121	0.5121	0.5121	0.7157	0.5121	0.5121	0.6173	0.5121	0.7519	0.5121	0.5121	0.5121	0.5121	0.5121	0.9602	0.5121	1.7499	0.5121	0.5121
814	leucylglutamine*	Peptide	Dipeptide	48189	LC/MS Pos Early	100003183	2620	260.161		4305457		HMDB28927	3.02	0.7502	1.3822	1.7899	1.798	0.5282	2.145	0.7331	0.8439	0.6603	1.1143	0.6966	0.7935	1.0341	1.1178	0.6311	0.4552	0.4362	0.8327	0.7437	1.0462	1.4661	0.7669	0.8585	0.9721	0.3797	1.1374	0.6343	0.7217	0.6633	1.6528	1.0406	1.4693	1.0279	1.9475	0.8361	1.3311
649	leucylglycine	Peptide	Dipeptide	40045	LC/MS Pos Early	100003185	2778	189.123	686-50-0	79070		HMDB28929	2.8722	1.1317	1.6267	2.3627	2.2702	0.4171	1.8101	0.6406	0.8644	0.8068	1.5916	0.7756	0.855	0.7511	0.7747	0.9053	0.6733	0.5177	1.0027	0.9973	0.9964	1.6537	0.9397	0.8946	0.9272	0.6242	1.2659	0.7019	0.4011	0.5803	1.7315	1.5496	2.4105	1.5441	2.9377	1.5589	1.7728
2242	lignoceroyl sphingomyelin (d18:1/24:0)	Lipid	Sphingolipid Metabolism	57330	LC/MS Pos Late	100006298	3437	815.7	60037-60-7				1.7743	0.9333	1.5538	1.5111	1.6951	0.6621	0.9985	0.555	0.7295	0.5445	1.0015	0.8167	0.8226	0.7803	0.6797	1.2108	0.8772	0.7972	0.7107	0.7798	0.8555	1.0828	1.089	1.1168	1.3495	0.8907	0.8484	0.7159	0.7559	0.9914	2.0606	2.281	2.407	1.922	1.6384	1.3398	1.3608
1375	lignoceroylcarnitine (C24)*	Lipid	Fatty Acid Metabolism(Acyl Carnitine)	57515	LC/MS Pos Late	100015834	1603	512.467					1.1654	0.6599	0.9	0.8501	1.3742	1.3644	1.6122	1.1001	0.8549	1.1506	1.1422	0.8701	0.66	0.9001	0.9068	0.8683	1.0117	0.7272	0.7233	1.0307	1.6796	1.9965	1.3773	1	1.7925	1.3155	1.1368	1.6387	1.0873	1.3858	0.5743	0.9113	0.9744	1.0237	0.8456	0.5665	0.7151
1151	linoleate (18:2n6)	Lipid	Polyunsaturated Fatty Acid (n3 and n6)	1105	LC/MS Neg	180	5535	279.233	60-33-3	5280450	C01595	HMDB00673	1.2551	1.0627	1.1115	1.1186	1.9675	1.1949	2.917	1.0326	1.582	1.7375	1.1708	0.9968	1.0032	0.8784	1.0405	0.9575	0.7673	0.6571	0.9805	0.9461	0.8889	0.9146	0.5382	0.7247	0.9864	0.8438	3.0011	0.9691	1.5228	1.1849	1.2064	0.8678	1.0764	0.8229	1.1719	0.8491	1.0279
1153	linolenate [alpha or gamma; (18:3n3 or 6)]	Lipid	Polyunsaturated Fatty Acid (n3 and n6)	34035	LC/MS Neg	100001337	5450	277.217		5280934	C06426	HMDB03073	0.9879	0.8872	0.9928	0.8418	1.9069	1.1309	2.967	1.1133	1.6614	1.7934	1.0072	0.9219	1.0971	0.8991	1.0587	0.9928	0.7498	0.7186	0.9079	0.895	0.8115	0.9372	0.5826	0.7257	0.9078	1.101	2.8196	1.2006	1.9942	1.3192	1.2968	0.884	1.2846	0.9015	1.2955	1.0161	1.1425
1351	linolenoylcarnitine (C18:3)*	Lipid	Fatty Acid Metabolism(Acyl Carnitine)	57511	LC/MS Pos Late	100015831	1310	422.326					0.8098	0.748	0.9294	0.9801	1.1781	0.8627	1.0536	0.7688	1.0177	1.1342	0.9757	0.9543	0.9475	1.0466	0.984	0.989	1.1055	1.0076	1.1084	1.3973	0.956	0.9507	0.6572	0.676	0.9189	0.8733	1.3718	1.283	1.1629	1.2424	1.1738	1.0612	1.3996	1.3623	1.4473	0.9924	1.0844
1350	linoleoylcarnitine (C18:2)*	Lipid	Fatty Acid Metabolism(Acyl Carnitine)	46223	LC/MS Pos Late	100003151	1430	424.342	36816-10-1	6450015		HMDB06469	0.8783	0.791	0.9571	0.9937	1.2583	0.8074	1.0103	0.6529	0.7441	1.0181	1.0774	0.9866	1.0559	1.0884	1.0142	1.0097	0.9815	0.9555	1.0911	1.3271	1.0005	1.159	0.6967	0.6906	1.092	0.6218	1.1316	0.9995	0.9403	1.0624	1.1352	1.0526	1.2357	1.2296	1.299	0.8382	0.9396
83	lysine	Amino Acid	Lysine Metabolism	1301	LC/MS Pos Early	407	2850	147.113	56-87-1	5962	C00047	HMDB00182	1.0414	0.705	0.7789	0.9419	1.0502	1.0681	1.2961	0.865	1.111	1.1647	0.8465	0.7073	0.7704	0.7688	0.7517	1.0798	0.9609	0.8305	1.1179	1.0599	1.0703	1.0413	0.7123	0.8503	1.0216	1.1544	1.0821	0.9784	1.0956	0.9244	1.0812	0.8653	1.0909	0.9071	1.0495	0.8424	1.036
1079	malate	Energy	TCA Cycle	1303	LC/MS Polar	409	3343.1	133.014	6915-15-7	525	C00149	HMDB00156	0.9333	0.778	0.8303	0.9702	0.947	0.7916	0.9474	0.7195	0.8169	0.9553	0.9617	0.9971	0.9105	0.974	0.932	1.0358	1.0829	0.8845	1.0417	1.0056	1.1305	1.1187	0.8734	1.0125	1.1303	1.0482	0.9341	0.9339	1.1005	1.0029	1.165	1.1567	1.1678	1.1204	1.1064	1.0406	1.1865
1240	maleate	Lipid	Fatty Acid, Dicarboxylate	20676	LC/MS Polar	100000707	2510	115.004	110-16-7	444266	C01384	HMDB00176	1.868	1.1739	1.145	1.3461	1.5139	0.8053	1.2181	0.701	0.9421	0.9141	1.4368	0.7122	0.8575	0.7979	0.9186	1.6569	1.2244	0.8151	1.0784	1.0175	0.9354	0.9974	0.8843	1.097	0.9266	0.6269	0.5052	0.773	0.8216	0.6034	1.2654	1.0731	1.7381	1.4379	1.3552	0.966	1.0026
992	mannitol/sorbitol	Carbohydrate	Fructose, Mannose and Galactose Metabolism	46142	LC/MS Polar	100001740	2260	181.072		5780	C00794	HMDB00247	1.4933	0.9968	1.0925	1.2889	1.2424	0.5081	0.6935	0.4394	0.597	0.6812	1.007	0.9836	0.7269	0.6951	0.6396	1.0032	1.0513	0.8694	0.976	0.8771	1.076	1.0629	0.746	0.8807	0.767	1.1256	0.7647	0.7952	0.7362	0.7805	2.0071	1.8867	1.736	1.6148	1.8723	1.6257	1.8114
994	mannose-6-phosphate	Carbohydrate	Fructose, Mannose and Galactose Metabolism	1469	LC/MS Polar	294	4510	259.022	70442-25-0;104872-94-8	439198	C00275	HMDB01078	1.0332	0.4235	0.812	1.3475	1.2931	0.0598	0.1749	0.0598	0.1901	0.0598	0.5255	0.8161	0.1268	0.1687	0.0598	0.3898	0.466	0.9216	0.9898	0.7735	2.3982	1.0102	0.6227	1.1384	0.7198	0.0598	0.0598	0.0598	0.0598	0.0598	3.1231	2.7311	2.7834	2.366	3.6882	2.2619	3.2481
1112	margarate (17:0)	Lipid	Long Chain Fatty Acid	1121	LC/MS Neg	891	5731	269.249	506-12-7	10465		HMDB02259	1.1297	0.8308	0.8045	1.0393	1.7751	1.0607	2.8618	0.942	1.7525	1.4526	0.6543	0.5491	0.5839	0.6006	0.5526	0.8381	0.7705	0.6353	0.6435	0.9836	0.7197	0.7455	0.7751	0.7505	1.2079	0.8771	2.7626	0.8577	1.0383	1.0651	1.2976	1.1182	1.0164	0.9401	1.1594	1.1644	1.1129
1376	margaroylcarnitine*	Lipid	Fatty Acid Metabolism(Acyl Carnitine)	57512	LC/MS Pos Late	100004054	1424	414.358	106182-29-0			HMDB06210	1.2331	0.8179	0.9499	1.1068	1.4617	1.3119	1.5908	0.9965	1.0772	1.3962	0.9543	0.6116	0.7375	0.708	0.7575	1.2735	1.1243	0.973	1.2202	1.3947	1.5806	1.8809	1.3678	1.2556	1.7681	0.7852	0.8617	0.9915	0.9872	0.9537	1.0035	0.9887	1.1206	1.0759	1.03	0.7345	0.9336
1162	mead acid (20:3n9)	Lipid	Polyunsaturated Fatty Acid (n3 and n6)	35174	LC/MS Neg	100001472	5650	305.249	20590-32-3	5312531		HMDB10378	2.1228	1.8549	1.3769	1.5004	2.4155	0.5007	1.5846	0.5396	1.5811	1.4465	1.6106	1.1264	0.8762	1.0459	0.8573	0.4991	0.335	0.3378	0.3625	0.2107	0.4811	0.3299	0.2931	0.1594	0.4883	0.7281	2.7023	0.7028	0.8277	1.0359	1.7952	1.5043	1.6344	1.395	1.5399	0.9626	1.4444
326	methionine	Amino Acid	Methionine, Cysteine, SAM and Taurine Metabolism	1302	LC/MS Pos Early	415	2526	150.058	63-68-3	6137	C00073	HMDB00696	0.9782	0.6685	0.7571	0.9194	1.0859	0.9853	1.0614	0.7654	0.9344	1.0485	1.0296	0.8151	0.9128	0.8818	0.8602	1.0581	1.0072	0.8584	1.0939	1.0955	1.1356	1.2198	0.9036	0.9758	1.2075	1.0155	0.9631	0.9928	1.0274	0.9007	1.1679	1.012	1.2117	1.0861	1.1429	0.9594	1.1505
330	methionine sulfone	Amino Acid	Methionine, Cysteine, SAM and Taurine Metabolism	44878	LC/MS Pos Early	100004635	1250	182.048	820-10-0	69961			1.0056	0.5952	0.6901	0.7851	0.9174	1.0862	1.1279	0.8098	0.9539	1.1425	0.992	0.6339	0.7417	0.7119	0.7722	1.0504	1.2859	0.9224	1.2844	1.3244	1.0365	1.3008	1.1382	1.2376	1.3182	0.8842	0.7212	0.9015	0.9059	0.7566	1.2534	1.1525	1.1873	0.9944	1.094	1.2156	1.193
331	methionine sulfoxide	Amino Acid	Methionine, Cysteine, SAM and Taurine Metabolism	18374	LC/MS Pos Early	100000039	1272	166.053	3226-65-1	158980	C02989	HMDB02005	0.8308	0.6084	0.6888	0.6878	0.694	1.4969	1.0164	0.7918	1.387	0.9669	1.473	0.8344	1.0322	1.248	0.9356	1.1319	1.6263	1.4727	1.3252	1.2587	0.8089	1.6483	1.2288	2.0218	1.4683	0.6517	0.6754	0.6507	1.452	0.8985	0.7464	1.2276	0.7773	0.8712	0.9836	0.5676	1.0897
1217	15-methylpalmitate	Lipid	Fatty Acid, Branched	38768	LC/MS Neg	100002945	5695	269.249		17903417			1.411	1.0216	1.1379	0.9979	1.5859	0.6024	1.272	0.7136	0.9758	1.0021	1.0121	0.7449	0.5425	0.664	0.6453	0.877	0.5528	0.5351	1.0593	0.6438	1.4387	1.8556	0.7938	1.2307	1.098	0.6741	1.7106	0.72	1.7063	0.9724	1.1273	1.2072	1.0836	0.7225	1.2923	0.7581	1.1016
3337	methylphosphate	Nucleotide	Purine and Pyrimidine Metabolism	37070	LC/MS Polar	100001805	3760.1	110.985	7023-27-0	13130		HMDB61711	1.9767	0.6554	0.983	1.4063	1.1413	0.7566	0.9228	0.6386	1.0034	1.0358	1.8708	1.422	1.3293	1.103	0.7665	0.9966	0.8191	0.9305	0.8776	0.805	0.681	0.9103	0.6447	0.8894	0.8995	0.8983	1.0857	0.9412	0.7759	1.0344	2.42	2.5042	2.6614	2.5158	2.8317	0.9235	1.31
309	methylsuccinate	Amino Acid	Leucine, Isoleucine and Valine Metabolism	15745	LC/MS Polar	2051	2800	131.035	498-21-5	10349		HMDB01844	1.1647	0.747	0.7756	0.9957	1.0378	0.9737	1.1039	0.7267	0.8235	1.0157	1.2089	0.758	0.8797	0.8571	0.9099	1.0043	0.9252	0.9423	1.0431	0.8365	0.9434	1.0565	0.7253	0.7175	0.8153	1.2164	1.0567	1.1019	0.9271	1.129	1.3329	1.3171	1.5826	1.2638	1.156	1.0825	1.2149
1559	myo-inositol	Lipid	Inositol Metabolism	1124	LC/MS Polar	363	3506.3	225.062	87-89-8	892	C00137	HMDB00211	1.215	0.9537	0.8352	1.0241	0.9475	0.9853	0.9582	0.8328	0.7671	1.0126	1.3297	1.1176	1.1048	1.1121	1.3431	0.877	0.9727	0.6407	0.9607	0.8884	1.0542	0.9673	0.9658	1.0238	0.9874	0.8032	0.5316	0.8798	1.0255	0.632	1.4889	1.4625	1.4401	1.4807	1.3459	1.2386	1.3178
1105	myristate (14:0)	Lipid	Long Chain Fatty Acid	1365	LC/MS Neg	519	5440	227.202	544-63-8	11005	C06424	HMDB00806	0.9644	0.6694	0.763	0.8816	1.096	0.8737	1.3574	0.7829	0.8492	1.015	1.3049	1.1999	1.3581	1.2378	1.4639	1.0005	0.8473	0.7658	0.9733	0.9995	1.4923	1.5576	1.0097	1.1518	1.5108	0.8886	1.5136	0.8439	1.1609	1.2169	0.9782	0.8488	1.0767	0.9455	1.2524	0.919	1.0691
1106	myristoleate (14:1n5)	Lipid	Long Chain Fatty Acid	32418	LC/MS Neg	100001198	5346.9	225.186	544-64-9	5281119	C08322	HMDB02000	0.6336	0.6195	0.9062	1.0311	1.208	0.3387	0.523	0.3041	0.4653	0.4198	1.2686	1.6199	1.7427	1.5319	1.7478	0.7275	0.8551	0.7694	0.9947	0.8847	1.0566	0.923	0.7567	0.9722	1.0323	1.0185	0.8655	0.689	1.1916	0.8532	1.4815	1.015	1.2542	1.3735	1.0709	0.9999	1.3091
1354	myristoleoylcarnitine (C14:1)*	Lipid	Fatty Acid Metabolism(Acyl Carnitine)	48182	LC/MS Pos Late	100006051	1316	370.295	889848-55-9	90659872			0.7201	0.6138	0.7522	1.0165	1.1806	0.5569	0.5132	0.3831	0.5028	0.5101	2.0382	1.0641	1.4741	1.2044	1.436	0.8977	0.7976	0.6321	0.9607	1.0486	1.1378	1.1791	0.9927	1.0481	1.1066	0.7082	0.7556	0.9764	0.8005	0.7448	1.1595	0.9602	1.3686	1.3609	1.3196	1.0076	1.0073
1313	myristoyl CoA	Lipid	Fatty Acid Metabolism	36859	LC/MS Neg	100000610	5306	487.65	799812-85-4	65113	C02593	HMDB01521	1.0063	1.1201	0.5911	0.9177	0.9713	0.5407	0.7917	0.416	0.3837	0.4943	1.1222	1.0376	1.1271	0.8647	1.8115	0.9199	1.0168	0.4728	0.9937	1.1116	1.0786	0.9929	0.8054	1.1051	1.6104	0.7671	0.8634	0.8765	1.0226	0.7363	1.3778	1.4006	1.2614	0.9559	1.2646	1.3878	1.2417
2235	myristoyl dihydrosphingomyelin (d18:0/14:0)*	Lipid	Sphingolipid Metabolism	57365	LC/MS Pos Late	100009038	2060	677.559				HMDB12085	1.2246	0.8791	1.0076	1.2421	1.2113	0.571	0.5677	0.4262	0.4266	0.5725	1.1662	0.9924	0.9589	0.8368	0.9294	1.1684	1.2265	1.016	1.215	1.1358	0.9234	0.8173	0.8311	1.0783	0.6374	1.0455	1.0136	0.7274	0.9327	0.9502	1.2944	0.9869	1.2155	1.1668	0.715	1.2604	1.2123
1345	myristoylcarnitine (C14)	Lipid	Fatty Acid Metabolism(Acyl Carnitine)	33952	LC/MS Pos Late	100001270	1350	372.311	18822-89-4	6426854		HMDB05066	0.8257	0.5849	0.7207	0.8666	1.2396	0.7069	0.75	0.5218	0.561	0.7678	1.4117	1.0625	1.3608	1.3	1.4295	1.0314	1.0166	0.8507	1.0572	1.2227	1.4114	1.7819	1.2726	1.3205	1.5476	0.6866	0.7495	0.971	0.8361	0.9566	1.0753	0.9355	1.1822	1.1759	1.0978	0.863	1.044
411	N(1)-acetylspermine	Amino Acid	Polyamine Metabolism	32360	LC/MS Pos Early	1200	3356	245.234	77928-70-2	916	C02567	HMDB01186	0.9133	0.559	0.5245	0.6981	0.6833	2.1979	2.9968	1.5305	1.1521	2.0396	0.4114	0.397	0.7926	0.9473	0.5677	0.9501	0.8927	0.9927	1.0887	1.598	3.4269	5.7865	2.9011	2.873	6.8934	0.307	0.7534	0.2044	0.3711	0.7401	0.8487	1.4203	1.3447	1.0524	1.6917	0.9178	1.6446
412	N1,N12-diacetylspermine	Amino Acid	Polyamine Metabolism	52987	LC/MS Pos Early	100002132	3105	287.244	61345-83-3	132680	C03413	HMDB02172	0.5227	0.3986	0.3927	0.3948	0.4262	2.8945	5.1468	1.6155	0.7635	2.0878	0.2551	0.45	0.9374	1.1122	0.5018	0.7696	0.9869	1.1322	1.0131	2.2109	6.1913	11.7989	4.2877	3.5982	9.6257	0.2469	1.0872	0.1478	0.17	0.8623	0.4755	1.7319	1.0318	0.6842	1.4324	0.5799	1.52
3263	N2,N2-dimethylguanosine	Nucleotide	Purine Metabolism, Guanine containing	35137	LC/MS Pos Early	100001412	2210	312.13	2140-67-2	92919		HMDB04824	1.6021	0.7702	0.8469	1.0932	1.5521	1.1343	1.4143	0.7474	0.8011	1.0377	1.9207	0.9231	1.1228	1.1833	1.1937	1.4407	1.1477	0.9623	1.1163	1.2073	1.1733	1.4291	1.1394	1.1335	1.3647	0.6971	0.9352	0.834	0.5744	0.5537	0.8801	0.6964	0.8751	0.7707	1.1396	0.5342	0.6488
90	N6,N6,N6-trimethyllysine	Amino Acid	Lysine Metabolism	1498	LC/MS Pos Early	189	2825	189.16	23284-33-5	440120	C03793	HMDB01325	1.1115	0.7307	0.8281	0.9527	1.0479	1.0132	1.2084	0.8982	0.8742	1.2088	1.1221	1.0059	0.9941	0.9694	0.9015	1.1443	1.1165	0.8996	1.1649	1.2159	0.9787	1.0977	0.7555	0.8795	1.1986	0.9044	0.8557	0.8421	0.8423	0.7807	1.1764	1.2505	1.26	1.0564	1.2494	0.9241	1.1558
85	N6-acetyllysine	Amino Acid	Lysine Metabolism	36752	LC/MS Pos Early	100001734	2131	189.123	692-04-6	92832	C02727	HMDB00206	0.8668	0.6416	0.8826	0.8053	1.0743	1.4438	2.0714	0.9951	1.1897	1.1985	0.8217	0.7353	0.7297	0.7	0.9419	1.0709	0.9027	0.7124	1.0947	0.9553	1.2815	1.8511	0.9753	1.4683	1.3314	1.4138	1.6454	1.3205	1.5322	1.6889	1.2812	0.9139	0.7463	0.9259	1.114	0.6748	1.2046
3237	N6-carbamoylthreonyladenosine	Nucleotide	Purine Metabolism, Adenine containing	35157	LC/MS Neg	100001415	2164	411.127	24719-82-2	161466		HMDB41623	1.1232	0.9748	1.0662	0.9231	1.4693	0.884	1.5252	0.6003	1.0594	1.1879	1.3586	0.9701	1.0912	0.9893	0.9609	0.8219	0.781	0.685	1.0816	0.7966	0.9297	1.0107	0.7986	0.8738	1.4992	0.7972	1.5353	0.9331	1.426	0.8693	1.505	1.5136	1.5431	0.9531	1.1568	0.8249	1.4273
3246	N6-succinyladenosine	Nucleotide	Purine Metabolism, Adenine containing	48130	LC/MS Neg	100001664	980	382.1	4542-23-8	165243		HMDB00912	3.5299	1.4962	1.8136	2.0109	2.8363	1.3934	3.0587	1.17	1.7762	2.6313	2.6863	1.3456	1.5091	1.1077	1.0627	1.2075	0.7257	0.723	0.9879	0.7967	1.0072	0.8193	0.6848	0.5973	0.9064	0.3722	1.7992	0.4911	0.9928	0.6924	0.3782	1.5256	0.8669	0.6178	1.9784	0.4571	0.7747
30	N-acetylalanine	Amino Acid	Alanine and Aspartate Metabolism	1585	LC/MS Neg	1110	861.2	130.051	97-69-8	88064	C02847	HMDB00766	1.0147	0.7644	0.8293	0.8608	1.4332	0.8385	1.1506	0.598	1.0667	1.1164	1.0932	0.4514	0.8908	0.7924	0.893	0.9709	0.8817	0.726	1.1062	0.8595	0.9706	0.9965	0.8801	0.9513	1.2071	0.5602	1.3515	1.1411	1.4536	0.9751	1.7672	1.0263	1.5555	1.0987	1.2588	0.8767	1.3826
381	N-acetylarginine	Amino Acid	Urea cycle; Arginine and Proline Metabolism	33953	LC/MS Pos Early	100001266	2245	217.13	155-84-0	67427	C02562	HMDB04620	1.0548	0.6586	0.5756	0.9654	0.9061	2.3004	2.7443	1.8236	1.9745	2.5414	0.9943	0.436	0.6039	0.8238	0.7868	1.0878	0.8367	0.8279	1.1598	0.9525	1.0041	1.2888	0.8635	0.9627	1.211	2.0912	2.6239	2.7671	2.2863	2.6476	1.0899	0.6758	1.1551	1.0415	0.9959	0.8662	0.8014
39	N-acetylasparagine	Amino Acid	Alanine and Aspartate Metabolism	33942	LC/MS Pos Early	100001257	785	175.071	4033-40-3	99715		HMDB06028	1.0056	0.6693	0.7222	0.8761	0.9082	0.9349	0.9944	0.7446	0.9202	1.0534	0.9073	0.4838	0.93	0.9148	0.8971	1.0973	1.1374	0.9585	1.0593	1.0917	1.0351	1.1542	0.9055	0.9151	1.2299	0.8307	0.9306	1.2269	1.3505	1.1055	1.1883	0.9144	1.1339	1.0945	1.1029	0.9909	1.1238
35	N-acetylaspartate (NAA)	Amino Acid	Alanine and Aspartate Metabolism	22185	LC/MS Polar	100000787	3143	174.041	997-55-7;997-55-7	65065	C01042	HMDB00812	1.1803	0.7705	1.0192	1.1257	1.2502	0.7803	0.8353	0.6547	0.9977	1.0794	1.1515	1.0023	0.965	1.0793	1.0182	0.9189	0.9946	0.8651	0.8833	0.7696	0.8725	0.7883	0.7542	0.8651	0.8175	0.7624	0.7483	0.896	1.0198	0.7861	1.5058	1.3374	1.5867	1.5292	1.3716	1.0695	1.1526
50	N-acetyl-aspartyl-glutamate (NAAG)	Amino Acid	Glutamate Metabolism	35665	LC/MS Pos Early	100001612	1035	305.098	3106-85-2	5255	C12270	HMDB01067	1.313	0.8677	0.9445	1.2526	1.413	0.7194	0.8618	0.5802	0.7465	0.8218	1.2278	1.0035	0.994	0.9805	1.0293	1.0177	1.107	0.7988	0.9862	0.9965	0.912	0.8449	0.7254	0.8363	0.9433	0.8849	0.793	1.0193	1.0877	0.8357	1.9754	1.732	1.9988	1.8282	1.7829	1.5296	1.4712
3306	N-acetyl-beta-alanine	Nucleotide	Pyrimidine Metabolism, Uracil containing	37432	LC/MS Polar	100002102	1762.4	130.051	3025-95-4	76406	C01073		1.3119	0.8877	0.9128	1.1276	1.1887	0.9107	0.9838	0.6163	0.6372	0.8902	1.1374	0.747	1.119	0.9997	0.8827	1.0086	1.2432	0.9541	1.1267	1.2331	0.9516	1.2465	0.9681	0.971	0.989	0.2796	0.3396	0.2723	0.2351	0.4614	1.4535	1.7426	2.0526	1.5851	1.7034	1.1327	1.6749
106	N-acetyl-cadaverine	Amino Acid	Lysine Metabolism	43530	LC/MS Pos Early	100002249	2385	145.134	32343-73-0	189087		HMDB02284	0.8163	0.3714	0.2999	0.4699	0.5664	0.9553	1.1673	0.6687	0.83	0.812	1.8536	1.3346	1.5288	1.4465	1.3058	2.2265	2.5958	1.8614	1.7463	1.8298	1.7399	2.5652	1.4288	2.1167	2.405	0.9645	0.9728	1.2181	1.7594	0.7163	0.8094	0.8056	0.9069	1.0272	0.831	0.5546	0.5011
344	N-acetylcysteine	Amino Acid	Methionine, Cysteine, SAM and Taurine Metabolism	1586	LC/MS Pos Early	1107	1416	164.038	616-91-1	12035	C06809	HMDB01890	0.5904	0.5199	0.4246	0.6599	0.5712	0.5377	0.6809	0.5559	0.912	0.8206	0.5551	0.5446	0.5177	0.4361	0.6046	1.0644	1.1158	0.7631	0.8667	0.9155	1.5959	1.1384	1.857	1.8594	1.0273	3.5896	2.3262	3.7168	2.7089	1.6776	1.2659	1.5658	1.3896	1.0887	1.2871	1.2768	1.0028
1043	N-acetyl-glucosamine 1-phosphate	Carbohydrate	Aminosugar Metabolism	15741	LC/MS Polar	1212	4052	300.049	31281-59-1	440364	C04256	HMDB01367	1.3336	0.9361	0.9287	1.187	1.2602	0.79	1.3133	0.252	0.644	0.5611	0.9994	1.0787	0.6869	0.654	0.8711	0.7157	0.7005	0.2456	0.7035	0.5613	1.0078	1.3508	0.5419	0.533	0.5208	1.5969	1.5478	1.4105	1.056	1.5505	1.4282	1.353	1.2749	0.9987	1.0105	1.0332	1.231
1042	N-acetylglucosamine 6-phosphate	Carbohydrate	Aminosugar Metabolism	15107	LC/MS Polar	1213	4114	300.049	102029-88-9	439219	C00357	HMDB02817	1.9257	1.0354	1.1118	1.3597	1.4606	1.0145	2.0568	0.7537	0.8246	1.0098	1.192	1.006	0.5689	0.7492	0.6727	0.8348	0.7519	0.6734	0.9418	0.994	1.2191	1.1634	0.7757	0.8509	0.9782	0.7555	1.1192	0.8026	0.8528	0.7586	1.1352	1.0196	1.1739	0.8318	1.4515	1.0309	1.0142
1063	N-acetylglucosamine/N-acetylgalactosamine	Carbohydrate	Aminosugar Metabolism	46539	LC/MS Pos Early	100006435	715	222.097		24139		HMDB00215	0.8271	0.5155	0.2894	0.3617	0.3636	0.7403	0.5846	0.5608	0.9573	0.8275	0.2894	1.1225	0.4406	1.1524	0.9241	1.0031	0.831	0.9043	1.1542	0.6447	1.4363	1.3888	0.9659	0.9969	1.583	1.6598	2.125	1.3159	1.8474	2.1982	1.8917	1.8812	0.8721	0.2894	1.681	1.0092	0.8178
1060	N-acetylglucosaminylasparagine	Carbohydrate	Aminosugar Metabolism	48149	LC/MS Pos Early	1215	1212	336.14	2776-93-4	123826	C04540	HMDB00489	1.0587	0.7739	0.8021	0.9146	1.0263	0.7431	0.7923	0.5255	0.6004	0.7163	1.054	0.8266	0.8751	0.8827	0.8273	1.0117	0.9539	0.8201	1.0007	0.9993	0.8089	1.0039	0.6147	0.6894	0.9274	0.9803	1.0959	1.1233	1.167	1.0873	1.1186	1.0706	1.1218	1.0867	1.2511	1.0638	1.2346
42	N-acetylglutamate	Amino Acid	Glutamate Metabolism	15720	LC/MS Pos Early	100000282	1050	190.071	5817-08-03	70914	C00624	HMDB01138	0.8025	0.5651	0.643	0.8304	0.9734	0.6648	0.7757	0.5708	0.7014	0.8159	0.983	0.821	0.9101	0.863	0.9825	1.0157	1.0073	0.7217	0.8837	0.8235	1.2377	1.005	0.995	1.2204	1.1732	1.1838	1.0599	1.3528	1.419	1.0628	1.1633	0.9805	1.1004	1.0831	1.0531	1.0224	1.0398
43	N-acetylglutamine	Amino Acid	Glutamate Metabolism	33943	LC/MS Polar	100001253	2140	187.072	2490-97-3	182230	C02716	HMDB06029	1.0083	0.6067	0.638	0.8338	0.9268	0.9917	1.2188	0.8996	0.9715	1.3598	1.1508	0.4819	0.717	0.8927	0.9559	1.2525	1.1688	0.8087	1.085	1.0133	0.9118	0.9856	0.8694	1.2426	1.0548	0.7243	0.9397	1.5136	1.239	1.0204	1.244	0.76	1.528	1.2624	1.1405	0.8777	1.0987
2	N-acetylglycine	Amino Acid	Glycine, Serine and Threonine Metabolism	27710	LC/MS Pos Early	100001006	826	118.05	543-24-8	10972		HMDB00532	1.0782	0.6847	0.9027	0.9108	0.9354	1.004	1.0901	0.7248	0.9179	0.995	1.0619	0.8007	0.996	1.0084	0.9605	1.1001	1.0639	0.8986	1.0873	1.0171	1.0944	1.3731	0.8998	1.0528	1.3888	1.0379	0.9771	0.9255	1.0365	1.0175	1.0315	1.0797	1.0588	0.9846	0.952	0.9908	1.2768
64	N-acetylhistidine	Amino Acid	Histidine Metabolism	33946	LC/MS Pos Early	100001293	2065	198.087	39145-52-3	75619	C02997	HMDB32055	1.2517	0.727	0.8936	1.0439	1.1816	0.9985	1.0238	0.6355	0.6896	0.8912	1.1223	0.6399	1.0482	0.8962	0.8173	0.8742	0.8758	0.8996	1.0015	0.9885	0.6552	1.0182	0.6351	0.6748	0.8861	0.7383	1.0606	1.0611	1.2381	1.1926	1.042	1.1498	1.0767	1.0682	1.3415	0.98	1.4495
297	N-acetylisoleucine	Amino Acid	Leucine, Isoleucine and Valine Metabolism	33967	LC/MS Neg	100001276	2325	172.098	3077-46-1	2802421		HMDB61684	0.8821	0.5472	0.5472	0.5472	0.5472	1.6592	1.7945	0.8119	1.1059	1.4261	1.2145	0.5472	0.914	0.5472	0.5472	0.674	1.2385	0.5472	0.779	1.1818	1.2782	1.2504	0.5472	0.9548	0.9958	0.5472	1.0481	1.1242	0.7973	0.5472	1.0042	0.6452	0.5472	0.5472	0.8499	0.5472	0.5472
262	N-acetylleucine	Amino Acid	Leucine, Isoleucine and Valine Metabolism	1587	LC/MS Neg	1082	2400	172.098	1188-21-2	70912	C02710	HMDB11756	0.8582	0.4379	0.4774	0.5808	0.8495	1.2122	1.7059	0.991	1.3471	1.5345	0.9118	0.4821	0.6174	0.7167	0.9398	1.1647	1.05	0.8551	1.0871	0.9957	1.2868	1.4929	1.2821	1.4001	1.6028	1.066	1.66	1.7919	1.8373	1.3858	1.13	0.7916	1.072	0.8217	0.7996	0.708	0.9861
327	N-acetylmethionine	Amino Acid	Methionine, Cysteine, SAM and Taurine Metabolism	1589	LC/MS Neg	1083	1787	190.054	65-82-7	448580	C02712	HMDB11745	0.9447	0.6968	0.7101	0.7451	1.2006	0.7029	1.2584	0.6383	1.0594	1.0073	1.1026	0.8878	0.7856	0.771	0.927	1.0277	0.9063	0.6463	1.0745	0.7873	1.1604	1.3775	1.1311	1.312	1.3581	1.0732	1.2286	1.5065	1.8505	0.9603	1.489	1.0663	1.2637	1.1172	0.9927	0.6849	0.8341
332	N-acetylmethionine sulfoxide	Amino Acid	Methionine, Cysteine, SAM and Taurine Metabolism	45428	LC/MS Pos Early	100005463	880	208.064	108646-71-5	193368			1.1243	0.646	0.5767	0.8015	1.0126	0.8976	1.1266	0.6265	0.8872	0.775	1.1563	0.8005	0.8983	0.9045	1.0013	1.2931	0.952	0.751	0.9416	0.8642	1.1916	1.5369	1.5281	2.091	1.3623	0.9987	1.0983	1.3982	1.6348	1.2712	1.482	1.2746	1.303	1.083	1.1723	0.8699	0.8237
1049	N-acetylneuraminate	Carbohydrate	Aminosugar Metabolism	32377	LC/MS Polar	1162	3072.6	308.099	131-48-6	439197	C00270	HMDB00230	1.6237	0.8537	1.044	1.0982	1.2714	0.8711	1.1942	0.7119	0.7371	0.9781	1.4355	1.0258	1.1543	1.2312	1.026	1.0153	0.8169	0.7714	0.8632	0.7822	0.8283	0.9847	0.6433	0.6809	0.7976	0.7728	1.1452	0.9215	0.8789	1.0897	1.1932	1.117	1.3934	1.1143	1.3266	0.8473	1.0506
109	N-acetylphenylalanine	Amino Acid	Phenylalanine and Tyrosine Metabolism	33950	LC/MS Neg	100001256	2597	206.082	2018-61-3	74839	C03519	HMDB00512	0.8495	0.5024	0.5785	0.731	0.9145	0.9307	1.2908	0.9126	1.0032	1.1367	1.1581	0.7528	0.8432	0.9326	1.0177	1.5073	1.2365	1.0385	1.169	1.0774	1.4448	1.6139	1.3137	1.4397	2.0692	0.8049	1.1189	1.2013	1.2017	0.8529	0.9444	0.7296	1.0209	0.9306	0.9756	0.6505	0.9968
414	N-acetylputrescine	Amino Acid	Polyamine Metabolism	37496	LC/MS Pos Early	192	2230	131.118	18233-70-0	122356	C02714	HMDB02064	2.328	1.2946	1.5195	1.9166	1.9218	0.9416	1.1064	0.6615	1.0155	0.9663	0.9389	0.5036	0.3743	0.3183	0.3745	1.9535	2.1111	1.5434	1.5371	1.4811	0.9845	0.7539	0.7575	1.3305	0.837	0.3898	0.3441	0.4717	0.7195	0.3009	1.1512	0.8048	1.1781	1.0846	0.7911	1.2724	1.1365
10	N-acetylserine	Amino Acid	Glycine, Serine and Threonine Metabolism	37076	LC/MS Pos Early	100001851	811	148.06	97-14-3	65249		HMDB02931	0.9135	0.624	0.6746	0.8587	0.9927	0.876	0.8685	0.6559	0.9464	0.988	0.9146	0.3731	0.7597	0.7863	0.8047	1.1222	1.0911	0.9497	1.0855	1.0732	1.0091	1.1262	0.9343	0.9792	1.021	0.7923	1.0073	1.2517	1.3031	1.119	1.2602	0.9066	1.3326	1.2722	1.2667	1.0887	1.2485
356	N-acetyltaurine	Amino Acid	Methionine, Cysteine, SAM and Taurine Metabolism	48187	LC/MS Neg	100005466	800	166.018		159864			0.6759	0.4652	0.4931	0.5453	0.7889	1.1836	1.3928	0.8175	1.4245	1.5103	0.5656	0.1963	0.4639	0.3998	0.5484	0.5109	0.5079	0.4083	0.6043	0.4576	0.9633	1.0702	1.0616	1.2436	1.0052	1.141	1.9497	2.0751	2.4172	2.1442	1.2897	0.828	1.3045	0.9965	1.0049	0.9144	1.2538
17	N-acetylthreonine	Amino Acid	Glycine, Serine and Threonine Metabolism	33939	LC/MS Neg	100001274	821.6	160.062	17093-74-2	152204			0.8555	0.7175	0.7182	0.7871	1.2671	0.8145	1.1556	0.706	1.0312	0.9989	1.0856	0.4818	0.8331	0.7442	0.9359	1.0846	0.9495	0.8133	1.128	0.9409	0.9567	1.1668	0.8238	0.8932	1.1701	0.7463	1.3596	1.3336	1.7166	0.9986	1.6589	1.0011	1.508	1.207	1.0914	0.8945	1.4614
316	N-acetylvaline	Amino Acid	Leucine, Isoleucine and Valine Metabolism	1591	LC/MS Neg	1084	1704	158.082	96-81-1	66789		HMDB11757	0.852	0.6507	0.7489	0.7463	1.0921	1.0109	1.4068	0.8415	1.1523	1.2454	0.9799	0.5109	0.7912	0.7241	0.8303	1.0661	1.0174	0.7629	1.1051	0.9457	0.8717	1.0563	0.8614	0.8889	1.3208	0.6336	1.2725	1.0056	1.3959	0.9944	1.3405	1.1158	1.2567	1.0148	0.9944	0.8176	1.2124
3348	nicotinamide adenine dinucleotide (NAD+)	Cofactors and Vitamins	Nicotinate and Nicotinamide Metabolism	5278	LC/MS Neg	1310	1434	662.102	53-84-9	5893	C00003	HMDB00902	0.2782	0.1829	0.2241	0.3359	0.5521	0.5205	0.8325	0.4733	1.1678	0.8383	1.0766	0.8011	0.9513	0.9498	1.1203	0.938	1.1099	0.8422	1.1041	0.8882	1.323	1.3215	1.2433	1.5488	1.8825	0.8337	2.2069	1.4077	3.2122	1.3847	1.5844	0.9193	1.1962	1.056	0.972	0.7312	0.9381
3349	nicotinamide adenine dinucleotide reduced (NADH)	Cofactors and Vitamins	Nicotinate and Nicotinamide Metabolism	31475	LC/MS Neg	428	1540	664.117	58-68-4;606-68-8	439153	C00004	HMDB01487	0.615	0.3491	0.437	0.5056	0.8159	0.461	0.6201	0.6241	1.1219	0.7661	0.9415	0.8503	1.0916	0.885	0.9396	1.392	1.438	1.1045	1.0387	0.9613	0.7822	0.4437	0.6199	1.4647	1.2373	0.9483	1.4645	1.3582	2.2089	1.216	2.5892	1.9489	1.6104	1.4264	0.8845	0.8177	1.4683
2227	N-behenoyl-sphingadienine (d18:2/22:0)*	Lipid	Sphingolipid Metabolism	57372	LC/MS Pos Late	100015624	3911	620.598					1.0828	0.5562	0.9273	1.0585	1.3742	1.0591	0.6132	1.1952	1.3824	1.4257	1.1197	1.0034	1.0125	0.8973	0.5826	0.5539	0.8296	0.8448	0.305	0.7158	1.0885	0.88	0.831	0.4779	0.8263	0.795	1.4222	0.6957	0.9261	1.2716	1.5198	1.1083	1.5684	1.3038	1.1809	0.4786	1.0771
3273	N-carbamoylaspartate	Nucleotide	Pyrimidine Metabolism, Orotate containing	1594	LC/MS Polar	1108	3800	175.036	923-37-5	93072	C00438	HMDB00828	0.6041	0.4818	0.5404	0.6258	0.6129	0.2744	0.8267	0.5538	1	1.1527	0.5517	0.1505	0.1715	0.178	0.1505	0.523	1.2708	0.4492	0.6992	0.3344	0.6078	0.52	2.5279	5.0672	1.6219	3.9908	3.3249	37.5487	26.7925	21.5572	10.8517	7.124	10.2882	6.7631	0.7483	25.6025	8.0456
384	N-delta-acetylornithine	Amino Acid	Urea cycle; Arginine and Proline Metabolism	43249	LC/MS Pos Early	100004523	1877	175.108		9920500			0.7542	0.5861	0.7547	0.7272	0.9325	1.1486	0.8773	0.8183	0.9266	1.077	0.8511	0.77	0.891	0.8692	0.831	1.0542	1.1822	0.9755	1.2677	1.1811	1.3302	1.4579	1.2547	1.4324	1.7235	0.9812	0.7875	0.8895	1.1707	0.881	1.1007	1.0934	0.8987	1.0351	1.0411	1.0383	1.2761
1137	nervonate (24:1n9)*	Lipid	Long Chain Fatty Acid	52674	LC/MS Neg	100001231	6804	365.342	506-37-6	5281120	C08323	HMDB02368	1.6427	1.048	0.8024	1.3507	1.8377	1.0953	2.6421	0.9896	1.9978	2.0102	1.091	0.7925	0.7217	0.6943	0.547	1.0832	1.2435	0.6878	1.2032	1.1213	0.7647	0.8963	0.4545	0.5242	0.8402	0.8196	2.3061	0.9642	1.4288	0.8957	1.2029	0.844	0.8916	0.716	1.1	0.8277	1.0104
328	N-formylmethionine	Amino Acid	Methionine, Cysteine, SAM and Taurine Metabolism	2829	LC/MS Neg	194	1543.8	176.039	4289-98-9	439750	C03145	HMDB01015	0.5851	0.3934	0.4056	0.5145	0.8515	1.1583	1.7656	1.0333	1.3336	1.4214	0.9861	0.7175	0.7272	0.7725	1.0139	1.4503	1.2142	0.9091	1.4017	1.1901	1.9036	2.1482	1.6804	1.8009	2.3373	1.0559	1.5841	1.5582	1.9374	1.3294	0.7111	0.586	0.8149	0.5722	0.4925	0.482	0.618
3800	N-glycolylneuraminate	Xenobiotics	Food Component/Plant	37123	LC/MS Pos Early	100001491	636	326.108	1113-83-3	123802	C03410	HMDB00833	1.2626	0.935	0.8267	0.9247	1.3276	0.9014	1.123	0.7852	0.8314	0.9289	0.8799	1.0203	0.7283	0.8455	0.8514	0.927	0.8914	0.7697	0.8845	1.04	0.729	0.9797	0.5733	0.7267	0.9002	1.2185	1.071	1.1629	1.2772	1.0951	1.5219	1.2282	1.5273	1.2853	1.4624	1.1719	1.3713
3344	nicotinamide	Cofactors and Vitamins	Nicotinate and Nicotinamide Metabolism	594	LC/MS Pos Early	432	1942	123.055	98-92-0	936	C00153	HMDB01406	1.0305	0.8282	0.9042	1.0053	1.0808	1.1736	1.2752	0.9986	0.9558	1.1831	0.6899	1.0578	0.8638	0.8292	0.7236	0.8652	0.9807	0.8214	1.0014	1.0607	1.0233	1.0741	0.6763	0.6881	1.076	1.4988	1.1883	0.8869	1.0345	1.0649	1.0966	1.2935	0.9166	0.9141	1.1163	0.9458	1.2958
3346	nicotinamide ribonucleotide (NMN)	Cofactors and Vitamins	Nicotinate and Nicotinamide Metabolism	22152	LC/MS Pos Early	1312	766	335.064	1094-61-7	14180	C00455	HMDB00229	1.339	0.6727	0.8016	1.0132	0.7621	0.9986	0.693	0.6958	1.1213	1.0382	0.8063	0.9505	0.9795	1.2072	1.1029	0.8385	1.1481	1.0137	1.0081	0.8955	0.9808	1.1115	0.9946	0.7604	0.963	1.3121	0.6171	1.0014	1.1031	0.8659	1.3093	1.5418	1.5725	1.0973	0.7859	0.9569	1.0811
3347	nicotinamide riboside	Cofactors and Vitamins	Nicotinate and Nicotinamide Metabolism	33013	LC/MS Pos Early	100001310	2040	255.098	1341-23-7	439924	C03150	HMDB00855	1.6235	0.441	0.7474	1.1383	0.6478	0.9985	1.3278	1	0.9255	0.9278	1.97	1.2475	1.0133	0.2578	0.8662	1.6192	1.2663	0.3145	0.8821	0.8278	0.9813	1.2599	1.0999	1.2198	1.0369	1.1827	0.3978	0.8087	0.2578	0.2578	1.3175	0.9492	0.548	1.117	1.1391	1.2746	0.2578
393	N-methylproline	Amino Acid	Urea cycle; Arginine and Proline Metabolism	37431	LC/MS Pos Early	100001956	1335	130.086	475-11-6	557			0.9944	0.7081	0.7691	0.8892	0.8171	0.934	1.0062	0.6602	0.8074	0.8746	0.9812	0.7696	0.9058	0.9337	1.0544	1.0891	0.9527	0.7588	1.0364	1.0617	1.153	1.3522	1.0056	1.2147	1.4123	1.3423	1.0399	1.2076	1.2018	1.3089	1.0879	0.9868	0.981	0.9098	0.9584	1.0273	1.0878
395	N-monomethylarginine	Amino Acid	Urea cycle; Arginine and Proline Metabolism	43586	LC/MS Pos Early	100004488	2845	189.135	53308-83-1	132862	C03884	HMDB29416	1.4426	1.0818	1.1996	1.2954	1.6205	0.9457	1.4032	0.9476	1.2429	1.385	1.4172	1.3612	1.1878	0.9591	1.0564	0.9857	0.9609	0.6373	1.0488	0.9887	1.3805	1.3715	0.8868	1.188	1.1212	0.9495	0.8588	0.8807	0.8534	0.7483	1.2778	1.3811	0.9253	0.9196	1.0113	0.8517	0.9186
1543	N-oleoyltaurine	Lipid	Endocannabinoid	39732	LC/MS Neg	100003119	5610	388.253	52514-04-2	6437033			1.5285	0.7646	0.6304	1.1142	1.1196	1.7575	2.9114	1.2578	2.452	2.1345	1.1554	0.5939	0.7742	0.6592	0.9736	0.9302	1.2329	0.6099	0.9183	0.6896	0.8287	1.0264	0.792	1.1786	1.8958	1.4962	2.2517	2.0442	2.2175	1.3535	0.3194	0.3998	0.255	0.2865	0.2362	0.7267	0.9289
1122	nonadecanoate (19:0)	Lipid	Long Chain Fatty Acid	1356	LC/MS Neg	892	6068	297.28	646-30-0	12591	C16535	HMDB00772	1.2918	0.6108	1.1293	1.0012	1.9809	0.9328	2.4672	0.8377	1.9377	1.8889	0.8202	0.6683	0.7301	0.6755	0.6603	0.9491	0.8808	0.7024	1.1149	0.9779	0.8082	0.9007	0.6402	0.6221	0.6108	1.1977	2.3789	0.9907	1.6004	1.036	1.424	0.6108	1.1309	1	1.1067	1.1493	0.6108
1329	N-palmitoylglycine	Lipid	Fatty Acid Metabolism(Acyl Glycine)	42092	LC/MS Neg	100003686	5580	312.254	2441-41-0	151008		HMDB13034	0.874	0.411	0.3168	0.6036	0.9565	0.8604	2.1195	0.9595	1.7283	1.2826	1.6722	0.7714	1.3895	1.1066	1.0423	0.5467	1.1265	0.5833	1.0405	0.6571	1.393	1.8476	1.2387	1.3948	2.5115	0.4306	1.5952	1.4794	1.4182	0.8003	0.9215	1.0861	0.72	0.7293	0.7186	0.5611	0.6236
2300	N-palmitoyl-heptadecasphingosine (d17:1/16:0)*	Lipid	Sphingolipid Metabolism	57430	LC/MS Pos Late	100015731	2645	524.504					0.6783	0.5634	0.6861	0.9467	0.917	1.0041	0.9959	0.8684	1.4048	1.332	0.9264	1.2998	1.1053	1.2642	1.2496	0.723	0.8902	0.81	0.8807	0.7458	1.4265	1.3085	1.2193	1.4237	1.381	1.4409	1.3592	1.0237	1.4552	1.2201	1.0841	0.9068	0.9736	1.1058	1.0095	0.8201	0.8905
2226	N-palmitoyl-sphingadienine (d18:2/16:0)*	Lipid	Sphingolipid Metabolism	57416	LC/MS Pos Late	100015609	2490	536.504					0.939	0.779	0.8633	1.1958	1.2056	0.9778	0.9748	0.9485	1.2423	1.428	1.2445	1.541	1.3724	1.4253	1.2886	0.8627	1.0027	0.9097	1.1003	1.0798	1.2839	1.3443	0.9894	1.0993	1.2522	0.9343	0.8712	0.641	0.8121	0.7979	1.1533	0.9973	1.0564	1.0032	1.0861	0.7875	0.9451
2225	N-palmitoyl-sphinganine (d18:0/16:0)	Lipid	Sphingolipid Metabolism	52604	LC/MS Pos Late	100009028	3090	540.535	5966-29-0	5283572		HMDB11760	1.2512	0.7231	1.0026	1.017	1.0661	0.9096	1.0605	0.7718	0.9351	0.8863	1.4983	1.6614	1.8021	1.8946	1.3966	1.1254	1.1517	0.9367	1.0723	1.1246	1.8498	1.9975	1.4252	1.6716	3.609	0.9974	0.8739	0.7132	0.9436	0.9495	0.9424	0.9175	0.8441	0.7887	1.0542	0.8972	0.9714
2265	N-palmitoyl-sphingosine (d18:1/16:0)	Lipid	Sphingolipid Metabolism	44877	LC/MS Pos Late	1518	2893	538.519	24696-26-2	5283564		HMDB04949	1.0003	0.8584	0.836	0.9844	1.0516	0.9459	1.1201	0.8864	1.0087	0.9657	0.9281	0.984	0.9383	0.9217	1.0295	0.9208	1.0149	0.7222	0.9044	0.901	1.1207	1.1994	0.9712	1.1719	1.3211	1.2938	1.0657	0.9047	1.0559	1.0228	1.0721	1.0594	1.1709	1.0313	1.032	0.9997	1.0501
1545	N-palmitoyltaurine	Lipid	Endocannabinoid	39835	LC/MS Neg	100003239	5560	362.237	83982-06-3				1.7396	1.1233	0.6821	1.3283	1.2635	2.1198	3.3347	1.2384	2.8009	2.66	0.5833	0.4427	0.4925	0.437	0.6288	0.9985	1.4172	0.6687	1.0015	0.8661	0.9753	0.9847	0.8406	1.5748	1.7793	1.3638	2.5578	2.2312	2.7315	1.3393	0.5668	0.7447	0.4573	0.3847	0.4571	0.8588	0.8264
2268	N-stearoyl-sphingadienine (d18:2/18:0)*	Lipid	Sphingolipid Metabolism	57417	LC/MS Pos Late	100015632	2846	564.535					1.0556	0.8744	0.8428	0.9756	1.051	1.1013	1.1966	0.8523	0.9058	1.1836	1.3334	1.4528	1.4465	1.3649	1.4058	0.9791	1.0896	0.9029	1.2229	1.2012	1.446	1.404	0.9138	0.912	1.1263	0.9649	0.8976	0.7126	0.685	0.6604	1.0773	0.9279	1.0693	0.9495	1.0208	0.9792	1.071
2267	N-stearoyl-sphingosine (d18:1/18:0)*	Lipid	Sphingolipid Metabolism	54979	LC/MS Pos Late	1547	3392	566.551	104404-17-3	5283565		HMDB04950	1.3108	0.958	0.9565	1.0142	1.1203	0.9592	1.3235	0.8576	0.9493	0.8398	1.1224	1.0296	1.1576	1.2188	1.3164	1.087	1.0868	0.7967	0.857	0.8997	1.0827	1.205	0.9362	1.0393	1.2121	1.1728	0.9043	0.7865	0.8183	0.8489	1.2561	1.1553	1.4439	1.0603	0.9499	0.981	0.8345
1544	N-stearoyltaurine	Lipid	Endocannabinoid	39730	LC/MS Neg	100003240	5782	390.268	63155-80-6	168274			1.666	0.8989	0.625	1.1756	1.2466	1.7151	3.4159	1.2228	2.4882	2.3054	1.0145	0.4752	0.5477	0.4546	0.6784	0.8371	1.297	0.6914	0.9562	0.8981	0.8522	1.0399	0.8392	1.1764	1.5866	1.4714	3.0845	2.1943	2.7587	1.5411	0.6126	0.9199	0.5418	0.4484	0.4892	0.8618	0.9855
147	o-cresol sulfate	Amino Acid	Phenylalanine and Tyrosine Metabolism	36845	LC/MS Neg	100001806	2796	187.007		11615528			0.5034	0.339	0.339	0.3669	0.9882	0.339	0.6839	0.5232	0.3885	1.3075	1.2357	0.339	0.8959	0.9418	1.5736	0.7519	0.339	0.6253	0.6499	1.3015	1.2493	1.0118	1.8231	0.339	1.0632	1.635	2.6907	3.27	1.2649	1.9512	1.1347	0.5683	1.5744	0.8847	1.0165	0.7148	0.339
1339	octanoylcarnitine (C8)	Lipid	Fatty Acid Metabolism(Acyl Carnitine)	33936	LC/MS Pos Late	100001247	950	288.217	3671-77-0	123701	C02838	HMDB00791	0.6519	0.5726	0.6258	0.7934	0.6988	0.4899	0.4766	0.5608	0.6574	0.5745	1.228	0.7785	0.8311	0.8579	0.7144	0.9248	0.9706	1.0324	1.201	1.0213	1.2292	1.3606	1.6196	1.4546	1.0249	1.5182	1.6067	1.915	1.5118	1.287	0.9787	1.0562	1.3617	1.1685	1.1886	1.2416	0.9646
1141	oleate/vaccenate (18:1)	Lipid	Long Chain Fatty Acid	52285	LC/MS Neg	100008930	5655	281.249					1.5297	0.9799	0.9363	1.019	1.6604	1.0063	2.4679	1.1919	1.4256	1.7995	1.6057	0.9937	0.8711	1.0562	0.9765	1.481	0.9637	0.9083	1.2474	1.2182	1.3774	1.5949	0.8481	0.8786	1.3027	0.7726	2.3521	0.8414	1.0623	1.0754	0.9262	0.8064	0.9127	0.671	1.096	0.7075	0.9292
1532	oleoyl ethanolamide	Lipid	Endocannabinoid	38102	LC/MS Pos Late	1137	1661	326.305	11-58-0;111-58-0	5283454		HMDB02088	1.09	0.7789	0.8137	0.9642	1.1447	1.5564	2.122	1.2799	1.5626	1.7981	1.3041	1.2298	1.1293	1.1105	1.1218	1.0955	1.0021	0.8522	1.0003	1.0979	1.1457	1.13	0.6488	0.8174	1.0794	0.9146	1.0101	0.8144	0.9997	0.806	0.566	0.4426	0.5073	0.5089	0.6568	0.5381	0.7107
2160	oleoyl-arachidonoyl-glycerol (18:1/20:4) [2]*	Lipid	Diacylglycerol	54961	LC/MS Pos Late	100010937	2990	660.556				HMDB07228	0.8512	0.6444	0.6873	0.8637	0.9851	1.358	1.4502	1.0654	1.4323	1.4242	1.0149	0.7704	0.7611	0.7516	0.8224	0.8803	0.8803	0.6699	0.7864	0.7463	0.7951	0.7802	0.8582	0.9001	0.7111	2.0938	1.2276	1.3004	1.3277	1.1783	1.1569	1.0373	1.3236	1.2238	1.0181	1.1229	1.0785
1352	oleoylcarnitine (C18:1)	Lipid	Fatty Acid Metabolism(Acyl Carnitine)	35160	LC/MS Pos Late	100001501	1423	426.358	38677-66-6	6441392		HMDB05065	0.8864	0.704	0.7823	0.931	1.0855	1.0172	1.1625	0.8448	0.9306	1.1726	1.0486	0.9419	1.0054	1.0485	1.0423	1.3024	1.2091	1.1166	1.3073	1.5076	1.2902	1.3622	0.9624	0.9784	1.388	0.774	1.0685	0.9417	0.9946	1.0484	0.9593	0.9208	1.0154	0.99	1.0647	0.7335	0.8845
2668	oleoylcholine	Lipid	Fatty Acid Metabolism (Acyl Choline)	53260	LC/MS Pos Late	100009331	1449	368.352					0.4722	0.4722	0.4853	0.4722	0.4722	1.2109	1.3706	0.4722	0.9258	1.2594	1.0733	1.1763	1.1662	0.8503	1.0204	1.4192	1.1276	0.9633	1.2009	1	0.9382	1.2547	0.5283	0.5947	0.7883	1.3685	1.2467	1.0506	1.7206	1.296	0.9681	0.4722	0.619	0.4722	0.4722	0.5417	0.6065
2155	oleoyl-linoleoyl-glycerol (18:1/18:2) [1]	Lipid	Diacylglycerol	46798	LC/MS Pos Late	100002989	3115	636.556	106292-55-1			HMDB07219	0.5308	0.18	0.18	0.18	0.18	0.3421	0.2202	0.4355	0.2309	0.3401	0.6902	1.4207	1.2296	1.3041	1.6157	0.2873	0.2614	0.18	0.3399	0.9764	0.2167	0.731	0.6335	1.5532	1.607	3.7897	0.3177	2.434	1	1.5746	0.18	2.1073	2.268	2.3269	1.6669	1.9813	2.8835
2156	oleoyl-linoleoyl-glycerol (18:1/18:2) [2]	Lipid	Diacylglycerol	46799	LC/MS Pos Late	100002990	3223	636.556	104346-53-4			HMDB07219	0.9456	0.7423	0.9178	0.965	1.0363	1.2464	1.4836	0.9229	1.1484	1.2683	0.9807	0.8977	0.8643	0.8928	0.8723	0.8248	0.7372	0.65	0.7842	0.8502	0.7796	1.0193	0.6532	0.7538	0.8632	1.7493	1.4022	1.2486	1.1684	1.1943	1.4292	1.0538	1.2296	1.1711	1.1642	1.0744	1.273
2193	oleoyl-oleoyl-glycerol (18:1/18:1) [1]*	Lipid	Diacylglycerol	54945	LC/MS Pos Late	100010918	3571	638.572				HMDB07218	0.4624	0.2314	0.1474	0.4924	0.0751	0.7435	0.0751	0.5647	0.6053	0.3791	0.8485	0.896	1.1599	1.0742	1.0648	0.3904	1.0604	0.6456	1.0308	1.1415	1.0047	1.0316	0.6041	1.3376	1.5861	1.5793	0.9933	0.655	0.894	1.4083	1.223	1.7322	0.8847	1.8904	1.0739	0.0751	1.3397
2194	oleoyl-oleoyl-glycerol (18:1/18:1) [2]*	Lipid	Diacylglycerol	54946	LC/MS Pos Late	100010919	3695	638.572				HMDB07218	0.999	0.7672	0.8156	0.9713	1.1116	0.9581	0.9453	0.6874	0.7467	0.9037	1.2153	0.906	1.0023	0.8691	0.9474	1.0641	1.0549	0.888	1.001	1.1194	1.1524	1.1834	0.8477	0.8714	0.94	1.1378	1.0531	0.7947	0.8521	1.0298	1.0992	1.1335	1.1667	1.2558	1.2222	0.8989	1.2186
3488	O-methylcatechol sulfate	Xenobiotics	Benzoate Metabolism	46111	LC/MS Neg	100004208	2344	203.002		22473		HMDB60013	0.8326	0.6131	0.646	0.8858	1.3484	0.8062	1.4732	0.7121	0.9234	1.2622	1.229	0.6985	0.7818	0.8797	1.0003	1.0953	0.669	0.7369	0.9574	0.9733	1.0206	0.8784	0.6542	0.7049	1.145	1.3291	1.5622	1.7778	1.6053	1.3874	1.1921	0.9997	1.3965	1.3226	0.8955	0.7849	1.0616
176	O-methyltyrosine	Amino Acid	Phenylalanine and Tyrosine Metabolism	37451	LC/MS Pos Early	100002078	2790	196.097	1080-06-4	76957		HMDB14903	0.7354	0.4962	0.5387	0.6503	0.7367	0.8367	1.1432	0.7673	0.8781	0.9994	0.9197	0.9397	0.9858	0.9863	1.0874	1.1415	1.3197	0.9084	1.052	1.0667	1.1256	1.2733	1.0272	1.1548	1.5515	1.4525	1.3783	1.2888	1.4729	1.529	0.9456	1.0006	1.0737	0.994	1.0394	0.79	0.9251
433	ophthalmate	Amino Acid	Glutathione Metabolism	34592	LC/MS Pos Early	100001311	2085	290.135	495-27-2	7018721		HMDB05765	1.3253	0.8779	0.9773	1.048	1.3325	0.4746	0.7867	0.3562	0.5059	0.5669	0.9717	0.5594	0.8312	1.0669	0.7105	2.2007	2.2538	1.8664	2.2248	1.9841	0.2831	1.1497	0.3885	0.7611	1.5686	0.1784	0.1784	0.1784	0.1784	0.1784	1.2715	0.9294	1.094	1.0993	0.8931	1.0982	1.1026
370	ornithine	Amino Acid	Urea cycle; Arginine and Proline Metabolism	1493	LC/MS Pos Early	444	2800	133.097	3184-13-2	6262	C00077	HMDB03374	1.1986	0.8364	0.854	1.0828	1.0552	1.04	1.2209	1.0029	1.1062	1.3479	0.9106	0.6045	0.6454	0.6548	0.7829	1.1618	1.0409	0.9104	1.1101	1.038	1.0684	1.0439	0.9265	1.1654	1.1841	0.7737	0.7752	0.894	0.9183	0.5812	1.1257	0.836	1.0625	0.9756	1.0901	0.9987	0.987
3275	orotate	Nucleotide	Pyrimidine Metabolism, Orotate containing	1505	LC/MS Polar	445	1638.1	155.01	50887-69-9	967	C00295	HMDB00226	0.5183	0.2626	0.2767	0.279	0.2555	0.3706	1.0899	1.1981	1.567	1.5096	0.8966	0.344	0.1238	0.1083	0.1133	0.6047	0.4706	0.2113	0.2749	0.1657	1.0058	0.3345	0.8896	1.7365	0.9942	2.6699	1.45	4.3619	4.8581	3.3666	1.5595	1.7915	1.5539	1.1303	0.6938	3.5022	1.3931
3277	orotidine	Nucleotide	Pyrimidine Metabolism, Orotate containing	35172	LC/MS Polar	100001416	2250	287.052	314-50-1	92751		HMDB00788	0.6972	0.3883	0.5006	0.6117	0.7123	1.3431	1.5095	1.0905	1.2579	1.6479	1.142	0.6427	0.9445	0.9969	1.1215	1.899	1.9018	1.4317	1.8691	1.6974	1.1253	1.0209	1.0031	0.959	0.9681	2.0855	2.6875	3.0595	2.8053	3.0342	0.7047	0.6915	0.8098	0.7145	0.806	0.5704	0.6734
4340	O-sulfo-L-tyrosine	Xenobiotics	Chemical	45413	LC/MS Neg	100005384	990	260.023		514186			1.0337	0.8353	0.7682	0.9794	1.4508	0.803	1.2167	0.6749	1.2164	1.2045	1.0107	0.7332	0.9156	0.6669	0.8315	0.9565	0.841	0.9461	1.1106	0.8286	0.7342	0.9426	0.5387	0.8219	0.919	1.4798	0.9893	1.1955	1.4912	1.0683	1.5629	1.3058	1.0212	1.194	0.8652	1.0264	1.2001
1109	palmitate (16:0)	Lipid	Long Chain Fatty Acid	1336	LC/MS Neg	424	5618	255.233	57-10-3	985	C00249	HMDB00220	1.3953	0.9039	0.8737	1.1316	1.3386	1.0557	1.8077	1.0545	1.2416	1.4663	1.4694	0.9576	0.9623	0.9834	1.0664	1.186	0.8681	0.7988	1.0445	1.1177	1.3448	1.4361	0.9191	1.0014	1.27	0.7686	1.6774	0.8235	1.0165	0.9986	0.8903	0.8551	0.9539	0.7907	1.1446	0.8337	0.9744
1110	palmitoleate (16:1n7)	Lipid	Long Chain Fatty Acid	33447	LC/MS Neg	452	5475	253.217	373-49-9	445638	C08362	HMDB03229	1.0581	0.8006	0.9452	0.9242	1.8113	0.7142	1.7556	0.6992	0.979	1.1438	1.2885	1.0082	1.1589	0.9416	1.2143	1.0658	0.8143	0.7508	1.0091	0.9918	1.1252	1.1573	0.7105	0.984	1.2732	0.6863	1.8802	0.7042	1.2048	0.9396	1.0403	0.8098	0.9572	0.8158	1.2429	0.8966	1.1056
1554	palmitoleoyl ethanolamide*	Lipid	Endocannabinoid	57541	LC/MS Pos Late	100015862	1546	298.274		9835868		HMDB13648	1.5387	1.0485	1.338	1.4467	1.8522	1.4145	1.56	0.9441	1.0511	1.3213	1.1082	1.0356	1.0087	1.0223	1.0487	0.8789	0.879	0.8003	0.9555	0.9374	0.9231	0.7329	0.4659	0.5461	0.7449	1.3322	1.1651	0.8653	0.9764	1.1593	0.9206	0.7346	0.879	0.7799	1.0011	1.0457	1.0921
1348	palmitoleoylcarnitine (C16:1)*	Lipid	Fatty Acid Metabolism(Acyl Carnitine)	53223	LC/MS Pos Late	100009406	1357	398.326		71464547			0.9302	0.7477	0.9658	1.0647	1.4186	0.5982	0.7084	0.4988	0.5374	0.7114	1.3825	1.0909	1.2876	1.2733	1.2833	1.1329	1.0525	0.9732	1.1934	1.4541	1.2778	1.3916	0.9114	0.8616	1.2783	0.4813	0.7655	0.7247	0.6511	0.8165	1.0787	0.9891	1.2118	1.2079	1.2877	0.8712	1.0282
2180	palmitoleoyl-oleoyl-glycerol (16:1/18:1) [1]*	Lipid	Diacylglycerol	52632	LC/MS Pos Late	100009053	3035	610.541		9543694		HMDB07131	0.3902	0.0751	0.0751	0.1404	0.0751	0.0751	0.4069	0.0751	0.4946	0.0751	0.7505	1.0607	1.0508	1.0336	1.345	0.9385	1.2376	0.8546	0.8427	0.8524	0.9496	0.8279	0.8272	1.2116	1.2219	1.3073	1	0.2677	1.229	0.5571	1.3707	1.305	1.0103	1.7761	1.0539	0.182	1.5728
2181	palmitoleoyl-oleoyl-glycerol (16:1/18:1) [2]*	Lipid	Diacylglycerol	52631	LC/MS Pos Late	100009054	3154	610.541					0.8648	0.585	0.766	0.8963	0.9527	0.672	0.813	0.5089	0.6691	0.6395	1.0497	1.0182	1.068	1.035	1.0447	1.0183	0.94	0.7678	0.9534	0.9917	1.0722	1.1371	0.9125	0.9998	1.151	1.2787	1.022	0.7772	1.0284	0.9814	1.0181	0.9996	1.2485	1.1908	1.1295	0.9907	1.3746
2182	palmitoleoyl-palmitoleoyl-glycerol (16:1/16:1) [2]*	Lipid	Diacylglycerol	57409	LC/MS Pos Late	100015686	2708	582.509					0.7039	0.6721	0.5947	0.7637	0.9481	0.5493	0.536	0.3841	0.3846	0.5715	1.2379	1.2148	1.1128	1.1379	1.385	0.8242	0.7371	0.5013	0.6999	0.7266	1.1542	1.0671	0.8988	1.0382	0.9137	1.4215	1.1652	1.1344	0.916	1.0823	0.9618	0.9055	1.1334	1.5076	1.5335	1.3612	1.4811
2236	palmitoyl dihydrosphingomyelin (d18:0/16:0)*	Lipid	Sphingolipid Metabolism	52434	LC/MS Pos Late	100008954	2290	705.591		9939965			1.2155	0.7403	0.9302	1.2024	0.8485	0.466	0.5619	0.3955	0.6701	0.4139	0.9895	0.8844	0.8065	0.7367	0.7128	1.7375	1.7036	1.5339	1.5272	1.3505	0.9221	0.9807	0.992	1.4651	0.8063	1.6004	1.3569	1.3203	1.7232	1.2667	1.0192	0.6753	1.1125	1.008	0.5842	1.2067	0.9774
1535	palmitoyl ethanolamide	Lipid	Endocannabinoid	38165	LC/MS Neg	1489	6300	298.275	544-31-0	4671	C16512	HMDB02100	0.7754	0.856	0.7989	0.8248	1.5961	3.4441	6.8897	2.693	6.2392	5.0091	1.1042	0.9408	0.9848	1.0937	0.9719	0.9798	0.9524	0.7004	1.2748	1.0241	0.9606	0.921	0.6717	0.7246	1.3498	2.2522	3.0123	1.6545	3.2125	1.4968	1.0152	0.6171	0.6519	0.5382	0.7771	0.6265	1.0453
2238	palmitoyl sphingomyelin (d18:1/16:0)	Lipid	Sphingolipid Metabolism	37506	LC/MS Pos Late	100002107	2168	703.575	6254-89-3	9939941			1.1533	0.894	0.9843	1.1309	1.1495	0.7874	0.9013	0.619	0.8048	0.8094	0.9235	0.8791	0.8077	0.8013	0.7457	0.9754	0.9941	0.8578	0.9892	0.9708	1.031	1.003	0.8512	0.9346	1.0259	1.2864	1.1594	0.997	1.2343	1.0413	1.342	1.2247	1.3025	1.1721	1.2101	1.2305	1.3457
2170	palmitoyl-arachidonoyl-glycerol (16:0/20:4) [1]*	Lipid	Diacylglycerol	54957	LC/MS Pos Late	100010924	2916	634.541				HMDB07112	0.6983	0.5159	0.6449	1.0013	1.2449	1.0009	0.9331	0.9991	1.225	1.3071	1.0441	1.0244	0.7451	0.8592	1.0215	0.5738	0.7399	0.622	0.5891	0.5584	0.6989	0.6288	0.6012	0.7199	0.6764	1.7571	1.127	1.3069	1.7091	1.3478	1.4072	1.1415	1.1443	1.2748	1.3035	0.4353	1.3219
2171	palmitoyl-arachidonoyl-glycerol (16:0/20:4) [2]*	Lipid	Diacylglycerol	54958	LC/MS Pos Late	100010925	3015	634.541				HMDB07112	0.8316	0.5861	0.6785	0.8407	1.0256	1.7843	1.8656	1.3614	1.8405	1.8705	1.0292	0.7063	0.7136	0.7213	0.8661	0.9563	0.8696	0.6873	0.7866	0.7807	0.9272	0.8853	0.9815	1.1137	0.8521	2.4601	1.5512	1.7131	1.7627	1.6012	1.2672	0.9585	1.3756	1.2854	1.2107	1.0073	0.9927
1347	palmitoylcarnitine (C16)	Lipid	Fatty Acid Metabolism(Acyl Carnitine)	44681	LC/MS Pos Late	100000776	1425	400.342	6865-14-1	461	C02990	HMDB00222	1.0101	0.7147	0.8035	0.9289	1.1487	1.0156	1.1578	0.7908	0.8612	1.0467	1.202	1.0496	1.1092	1.0945	1.0596	1.1494	1.1453	1.046	1.2544	1.3556	1.4041	1.49	1.1619	1.2685	1.4714	0.7386	0.7989	0.7959	0.92	0.9162	0.9631	0.8617	0.9899	0.9777	0.9679	0.7309	0.8898
2169	palmitoyl-dihomo-linolenoyl-glycerol (16:0/20:3n3 or 6) [2]*	Lipid	Diacylglycerol	54941	LC/MS Pos Late	100010915	3265	636.556					1.0107	1.0744	1.0205	1.2389	1.4215	0.9743	1.1432	0.7583	0.8377	0.9893	1.0611	0.9202	0.7715	0.7549	0.8679	0.7428	0.7283	0.511	0.6572	0.6576	0.7069	0.7476	0.7616	0.8255	0.772	1.3447	0.932	1.023	1.0993	0.8798	1.474	1.0588	1.3098	1.2459	1.3272	1.3257	1.3903
2187	palmitoyl-linolenoyl-glycerol (16:0/18:3) [2]*	Lipid	Diacylglycerol	54965	LC/MS Pos Late	100010939	2834	608.525				HMDB07105	0.7511	1.3165	0.5819	1.3101	1.339	1.0441	1.2319	0.8538	0.9399	1.1845	1.0652	0.9574	0.9654	0.5365	1.1753	0.939	0.9536	0.3374	0.7827	0.7701	0.9296	0.9049	0.7075	1.0396	0.9039	1.9416	1.765	1.4741	1.3449	1.0346	0.8798	1.5835	1.894	0.7203	1.5539	0.8386	2.0382
2186	palmitoyl-linoleoyl-glycerol (16:0/18:2) [2]*	Lipid	Diacylglycerol	52634	LC/MS Pos Late	100009055	3197	610.541				HMDB07103	1.1992	0.7199	0.9272	1.5076	1.1111	1.0986	1.5386	0.8225	1.186	1.3946	0.8894	0.7337	0.5783	0.657	0.6426	0.5725	0.6195	0.5012	0.5551	0.6615	0.7313	0.7906	0.6608	0.7107	0.6602	1.7474	1.5108	1.3408	1.3447	1.356	1.3332	1.0006	1.6233	1.0691	1.148	1.0292	1.1455
2177	palmitoyl-myristoyl-glycerol (16:0/14:0) [2]	Lipid	Diacylglycerol	57364	LC/MS Pos Late	100015610	3180	558.509				HMDB07095	0.9103	0.5825	0.7066	0.7853	0.9502	0.6911	0.9296	0.6354	0.7765	0.6892	0.9204	0.7806	0.8564	0.9074	1.144	0.9177	0.8998	0.6462	0.7542	0.7309	1.2286	1.177	1.2724	1.5596	1.42	1.4416	1.1045	0.9865	1.1344	1.1904	1.1194	1.1164	1.3632	1.1542	1.0542	1.0135	1.0178
2178	palmitoyl-oleoyl-glycerol (16:0/18:1) [1]*	Lipid	Diacylglycerol	54943	LC/MS Pos Late	100010916	3562	612.556			C13861	HMDB07102	0.4803	0.4503	0.5525	0.607	0.7308	0.6518	0.6565	0.6803	0.7128	0.7009	0.7776	0.9143	0.9047	0.857	1.0881	0.8871	1.2477	0.9406	0.8221	0.8019	0.9402	0.8571	1.0646	1.3852	1.4257	1.5451	1.0594	1.0809	1.5601	1.5411	1.5358	1.5784	1.4158	1.7205	1.0756	1.2194	1.4662
2179	palmitoyl-oleoyl-glycerol (16:0/18:1) [2]*	Lipid	Diacylglycerol	54942	LC/MS Pos Late	100010917	3695	612.556			C13861	HMDB07102	0.8769	0.6044	0.6346	0.8008	0.9925	0.8155	0.9144	0.6532	0.8006	0.8366	1	0.7809	0.8032	0.7822	0.8267	1.0003	0.9517	0.7917	0.8929	0.9281	1.0725	1.0444	1	1.1411	1.093	1.1959	1.0448	0.8816	1.0097	1.0167	1.13	1.0219	1.2272	1.0265	1.0204	1.1225	1.1406
2183	palmitoyl-palmitoyl-glycerol (16:0/16:0) [1]*	Lipid	Diacylglycerol	54991	LC/MS Pos Late	100010947	3568	586.541				HMDB07098	0.6351	0.5466	0.6952	0.7071	0.8518	0.7059	0.9723	0.8887	0.9169	0.7266	0.6706	0.7092	0.7368	0.7691	1.151	0.9746	1.3042	0.7982	0.596	0.6086	0.9424	0.8172	1.2523	1.6717	1.7042	1.7199	1.0254	1.0368	1.5851	1.5829	1.5456	1.8141	1.7247	1.6873	1.0317	1.2307	1.3326
2184	palmitoyl-palmitoyl-glycerol (16:0/16:0) [2]*	Lipid	Diacylglycerol	54990	LC/MS Pos Late	100010948	3734	586.541				HMDB07098	1.0276	0.6836	0.832	0.8532	1.0482	0.819	1.181	0.8916	1.1113	0.8648	0.8359	0.6338	0.6927	0.7751	0.999	1.2291	1.1099	0.7475	0.7643	0.7382	1.001	0.9068	1.2229	1.593	1.4624	1.3683	1.0084	0.8846	1.0569	1.1297	1.0914	1.2557	1.4776	1.1377	0.8902	0.9474	0.951
3377	pantetheine	Cofactors and Vitamins	Pantothenate and CoA Metabolism	57555	LC/MS Neg	100001495	2765	277.123	496-65-1	439322	C00831		0.529	1.0778	1.007	0.8916	0.9016	0.6544	0.5483	0.5842	0.7279	0.9009	0.9114	2.392	1.5078	1.5247	1.1719	0.7311	1.1834	0.8317	1.1014	0.8553	1.2425	1.4175	1.5319	1.3898	1.9197	1.5173	0.7695	0.8635	1.1291	0.8708	1.2561	1.3665	0.993	0.7898	0.8189	1.1925	1.2526
3370	pantothenate	Cofactors and Vitamins	Pantothenate and CoA Metabolism	1508	LC/MS Pos Early	1024	1667	220.118	137-08-6	6613	C00864	HMDB00210	0.6653	0.5601	0.4253	0.6704	0.5202	0.8243	1.1812	0.7959	1.1886	1.2939	1.0554	1.0823	0.9091	0.9592	1.3184	1.0113	1.3144	0.7297	0.8922	0.8798	1.0686	1.1001	1.4252	1.6518	1.2037	2.8057	1.6802	2.3787	2.1644	1.5747	0.914	0.9887	1.014	0.8168	0.6402	1.0821	0.7171
140	p-cresol sulfate	Amino Acid	Phenylalanine and Tyrosine Metabolism	36103	LC/MS Neg	100001315	2890	187.007	3233-57-7	4615423		HMDB11635	0.8286	0.6232	0.6312	0.7472	0.9586	0.8241	1.1911	0.7244	0.9397	1.0992	1.1355	0.9288	0.8345	0.848	0.9116	1.0443	0.8799	0.7705	1.014	0.9482	1.3321	1.1754	1.0252	0.933	1.1154	1.8548	1.9331	2.1907	1.4432	1.4394	1.4098	0.9842	1.1645	1.2503	0.9509	0.9966	1.0003
4179	penicillin G	Xenobiotics	Drug	37468	LC/MS Pos Early	100002155	2870	335.106	69-57-8	5904	C05551	HMDB15186	1.0567	1.1074	1.0214	1.5882	1.677	0.8876	1.4103	0.9786	1.692	1.8114	1.072	1.2146	0.8059	0.5121	1.234	1.4193	1.42	0.7967	0.6211	1.0634	0.5725	0.1585	0.3438	1.3836	0.6133	1.513	0.6848	0.6898	1.9573	0.6518	0.7851	0.1993	0.5776	1.916	0.3871	0.9211	0.8271
1108	pentadecanoate (15:0)	Lipid	Long Chain Fatty Acid	1361	LC/MS Neg	980	5521	241.217	1002-84-2;10002-84-2	13849	C16537	HMDB00826	0.9795	0.7451	0.8506	0.8552	1.3823	0.9759	1.6189	0.8502	1.2757	1.0955	0.8137	0.6877	0.8656	0.709	0.9404	0.8591	0.9104	0.6732	0.902	0.7217	1.1105	1.119	0.8919	1.3491	1.3888	1.0569	1.7655	0.9273	1.7157	1.1673	1.381	1.1472	1.0688	0.9689	1.066	1.0205	1.3022
137	phenol sulfate	Amino Acid	Phenylalanine and Tyrosine Metabolism	32553	LC/MS Neg	100001510	2156	172.991	937-34-8	74426	C02180	HMDB60015	0.5971	0.4436	0.5086	0.5968	0.8431	0.5973	0.9968	0.5894	0.6585	0.8656	1.6758	0.621	0.9935	1.028	0.8528	0.8536	0.6243	0.6019	0.7368	0.7383	1.2181	1.2008	1.0145	0.851	1.1933	1.3137	2.8373	2.1037	1.722	1.6108	1.1962	1.0032	1.5247	1.2968	1.1816	0.7911	1.0792
872	phenylacetylglycine	Peptide	Acetylated Peptides	33945	LC/MS Neg	100001275	2375	192.067	500-98-1	68144	C05598	HMDB00821	0.8571	0.7029	0.7847	1.0219	1.5158	0.9654	1.4863	0.8095	1.2581	1.5314	1.095	0.6903	0.757	0.7687	1.2146	1.1516	0.9417	0.8933	1.0089	1.0908	0.9566	0.8972	0.8277	1.1253	1.258	1.2692	1.5874	1.5597	2.0881	1.4023	0.9381	0.5823	0.9911	1.2951	0.6937	0.7914	0.9896
108	phenylalanine	Amino Acid	Phenylalanine and Tyrosine Metabolism	64	LC/MS Pos Early	460	2878	166.086	63-91-2	6140	C00079	HMDB00159	1.0033	0.7065	0.7603	0.9272	1.0396	0.918	1.001	0.7389	0.9392	0.9989	0.9714	0.8339	0.8599	0.8862	0.8641	1.0117	1.0395	0.8713	1.015	1.0133	1.1345	1.1929	0.912	0.9984	1.1728	1.1524	0.999	1.0281	1.1416	0.953	1.1427	1.0147	1.1423	1.0361	1.0792	0.9736	1.1133
696	phenylalanylalanine	Peptide	Dipeptide	41374	LC/MS Pos Early	100003589	2909	237.123	3918-87-4	5488196			1.9126	1.0294	1.0801	1.5151	1.5182	0.4412	1.3919	0.5888	0.6217	0.6611	1.6985	0.8717	0.786	0.8536	0.7016	0.8236	0.5753	0.4117	0.804	0.7675	1.3995	1.7663	0.8351	1.0567	1	0.23	0.7862	0.4334	0.23	0.259	1.2244	1.2241	1.3813	1.1224	2.0938	1.2617	1.0107
700	phenylalanylglycine	Peptide	Dipeptide	41370	LC/MS Pos Early	100003588	2898	223.108	721-90-4	98207		HMDB28995	1.7953	1.0846	1.0732	1.4666	1.5097	0.6359	1.2368	0.5773	0.7098	0.8505	1.5621	1.1047	0.8949	0.9819	0.8718	0.8947	0.8062	0.553	0.7799	0.9784	1.3034	1.4693	0.9619	0.9493	1.1353	0.4946	0.8426	0.5621	0.392	0.4796	1.2522	1.2561	1.4565	1.0403	1.5306	1.3289	1.1106
113	phenyllactate (PLA)	Amino Acid	Phenylalanine and Tyrosine Metabolism	22130	LC/MS Neg	100000774	2208	165.056	828-01-3	3848	C05607	HMDB00779	0.6637	0.5497	0.7014	0.4341	1.1798	1.0501	1.5432	0.6054	0.7714	0.8227	0.891	0.6405	0.7026	0.5569	0.5884	0.8125	0.7843	0.6149	1.0443	0.6615	1.2995	2.7443	1.3479	0.8286	2.2681	1.4005	2.0546	1.1576	1.2704	0.9743	1.0257	1.0644	1.6459	1.1659	1.257	1.2187	1.3298
1093	phosphate	Energy	Oxidative Phosphorylation	42109	LC/MS Neg	461	608	96.9696	7664-38-2	1061	C00009	HMDB01429	1.0475	0.7187	0.7549	0.9554	0.9502	1.0935	1.2375	0.8722	1.026	1.2308	1.0931	0.8868	0.9883	1.003	1.012	1.0069	1.0682	0.7568	0.9822	0.9014	1.1259	1.1736	0.9823	1.0005	1.0577	1.0457	1.2998	1.1449	1.3364	1.1668	0.9995	0.9497	1.0411	0.9022	0.9879	0.9124	0.9194
1588	choline phosphate	Lipid	Phospholipid Metabolism	34396	LC/MS Pos Early	267	700	184.073	72556-74-2	1014	C00588	HMDB01565	1.2031	0.7795	0.7635	1.0263	1.0724	0.4775	0.515	0.325	0.7888	0.5091	1.0552	0.684	0.659	0.7017	1.0871	1.1613	1.1978	0.8264	0.9304	0.8681	1.0518	0.907	1.0498	1.3352	0.8693	0.9737	0.4889	1.1994	1.5743	0.2823	1.3667	0.9319	1.4891	1.3723	1.1906	1.1074	0.9216
896	phosphoenolpyruvate (PEP)	Carbohydrate	Glycolysis, Gluconeogenesis, and Pyruvate Metabolism	597	LC/MS Neg	463	587.3	166.975	10526-80-4	1005	C00074	HMDB00263	1.3318	1.0013	0.8147	1.0156	0.9987	0.1995	0.2229	0.1059	0.6268	0.1059	0.2566	0.6472	0.5518	0.5178	0.4341	1.3981	1.8441	1.2548	0.8399	0.7961	1.1131	0.5358	0.5676	2.0223	2.1737	0.4064	0.1059	0.2067	0.2877	0.2272	3.2517	3.5491	2.8493	1.6527	1.5163	1.7046	2.2511
3372	phosphopantetheine	Cofactors and Vitamins	Pantothenate and CoA Metabolism	15504	LC/MS Neg	100000328	1597	357.089	NA	987	C01134	HMDB01416	0.7106	0.7243	0.809	0.6613	1.2436	0.6313	0.8107	0.5681	1.2589	0.9864	0.6822	1.2154	0.8347	0.7313	0.9633	0.7409	1.0402	0.7056	0.77	0.4734	0.4868	0.6096	0.5622	1.0521	1.2136	2.0452	1.0437	1.2079	2.6512	1.2786	2.8933	2.9664	1.8253	1.4139	0.5682	1.214	2.2405
2269	phytosphingosine	Lipid	Sphingolipid Metabolism	1510	LC/MS Pos Late	469	1367	318.3	554-62-1	122121	C12144	HMDB04610	1.0475	0.8675	0.9087	0.8263	1.1283	0.7614	1.1451	0.8071	0.7231	0.9891	0.7363	0.7673	0.7867	0.8484	0.7489	0.9542	0.9773	0.8804	0.983	1.1974	1.3157	1.3853	0.966	1.1848	1.4483	0.7411	1.3565	0.9161	1.0109	0.9289	1.4565	1.9077	1.697	1.4664	2.1134	1.5014	1.7712
103	pipecolate	Amino Acid	Lysine Metabolism	1444	LC/MS Pos Early	1025	2200	130.086	4043-87-2	849	C00408	HMDB00070	0.9269	0.6413	0.6994	0.8526	1.0458	0.7816	0.9625	0.6786	0.8976	1.0614	0.9669	0.6061	0.6042	0.7475	0.7482	0.9317	0.9635	0.778	1.1238	1.0055	0.9945	1.3934	0.9152	1.263	1.3565	1.0258	0.9424	1.0848	1.3246	1.1374	1.3898	1.0735	1.2695	1.1336	1.199	1.1385	1.1921
377	proline	Amino Acid	Urea cycle; Arginine and Proline Metabolism	1898	LC/MS Pos Early	480	1603	116.071	147-85-3	145742	C00148	HMDB00162	0.8856	0.5402	0.6166	0.8279	0.9248	1.0031	1.0272	0.8417	0.9819	1.2189	0.8988	0.5287	0.7138	0.7008	0.813	1.1559	1.2896	0.9191	1.2734	1.1721	1.3489	1.6791	1.3782	1.5365	1.6651	1.1232	1.2092	1.531	1.6045	1.2854	1.1437	0.8534	1.1924	0.9969	0.9392	0.9803	1.102
718	prolylglycine	Peptide	Dipeptide	40703	LC/MS Pos Early	100003674	2136	173.092	2578-57-6	6426709		HMDB11178	1.1445	0.7489	0.7828	0.9802	1.2651	0.9328	0.9477	0.6032	0.8135	0.9699	1.1947	0.7836	0.8179	0.7331	0.8619	1.2179	1.1229	1.0036	1.1398	1.1948	0.9203	1.0864	0.9358	1.0527	1.0248	0.9342	0.7854	1.0777	1.0739	0.8575	1.1983	0.9964	1.0357	1.1666	1.0267	1.032	1.0882
390	pro-hydroxy-pro	Amino Acid	Urea cycle; Arginine and Proline Metabolism	35127	LC/MS Pos Early	100001167	2128	229.118	18684-24-7	11673055		HMDB06695	1.0172	0.798	0.8223	1.0036	1.0315	0.9504	1.0576	0.7477	0.834	1.0592	0.9261	0.9144	0.8085	0.7304	0.8192	1.0986	1.1565	0.9964	1.1358	1.1373	0.9682	1.0141	0.6163	0.8611	0.9927	2.4334	1.4425	1.8161	1.6159	1.3476	1.2288	1.2132	0.9116	1.149	0.9464	0.8061	1.2619
1319	propionylcarnitine (C3)	Lipid	Fatty Acid Metabolism (also BCAA Metabolism)	32452	LC/MS Pos Early	100001162	2590	218.139	17298-37-2	107738	C03017	HMDB00824	0.5768	0.4351	0.4849	0.6595	0.7793	1.0173	1.0799	0.8419	1.2902	1.2574	0.8066	0.6822	0.8294	0.9796	0.9827	1.3468	1.75	1.2551	1.4922	1.5308	1.5551	1.7059	1.4465	1.8649	2.3208	1.2279	0.8052	1.3538	1.596	1.3397	0.8041	0.7426	0.8519	0.885	0.7743	0.6565	1.1018
3289	pseudouridine	Nucleotide	Pyrimidine Metabolism, Uracil containing	33442	LC/MS Neg	821	1100	243.062	1445-07-4	15047	C02067	HMDB00767	1.1301	0.9926	0.9656	0.9328	1.7316	1.1639	1.6645	0.7912	1.1282	1.2007	1.2253	0.8371	0.9943	0.9844	1.1779	1.375	1.2125	0.727	1.0577	0.8472	1.2163	1.3118	1.0812	1.1768	1.7768	0.938	1.0191	0.8752	1.0188	0.564	1.3209	0.9352	0.9797	0.7781	0.9053	0.6695	0.9488
3412	pterin	Cofactors and Vitamins	Pterin Metabolism	43023	LC/MS Pos Early	100004216	1805	164.057	22363-60-4	73000	C00715	HMDB00802	1.2741	1.3077	0.9892	1.3478	1.2736	0.7414	0.8722	0.8856	0.5555	0.8271	0.9772	0.9501	0.9543	0.7608	0.607	1.3044	1.0592	0.9944	1.1688	1.2261	0.737	1.0056	0.6281	0.7379	1.0135	0.5441	0.364	0.2859	0.3857	0.2544	1.0386	1.8538	1.6221	1.1714	1.5723	1.476	1.7303
405	putrescine	Amino Acid	Polyamine Metabolism	1408	LC/MS Pos Early	49	3027	89.1073	110-60-1	1045	C00134	HMDB01414	3.7861	2.0608	2.1839	2.6501	2.6429	0.8446	0.9988	0.6887	0.8107	1.0063	1.1234	0.6366	0.5259	0.3891	0.4137	2.114	2.2121	1.9064	1.7663	1.8391	0.7443	0.5328	0.4774	0.7215	0.4459	0.3945	0.3175	0.429	0.4465	0.2677	1.1707	0.878	1.2833	1.0012	0.6693	1.4973	1.5162
3453	pyridoxal	Cofactors and Vitamins	Vitamin B6 Metabolism	1651	LC/MS Pos Early	491	2343	168.066	65-22-5	1050	C00250	HMDB01545	1.4524	0.8201	1.0041	1.2503	1.376	0.9959	1.1638	0.6957	0.9683	0.991	1.1113	0.7408	0.8257	0.768	0.7738	1.1373	0.9271	0.8213	1.0665	1.0801	0.9438	1.1618	0.8185	0.9409	1.1291	0.653	0.7762	0.6155	0.7311	0.6576	1.1726	1.0324	1.3006	1.0622	1.4086	0.9235	1.146
3452	pyridoxal phosphate	Cofactors and Vitamins	Vitamin B6 Metabolism	5331	LC/MS Pos Early	492	1367	248.032	41468-25-1	1051	C00018	HMDB01491	0.5463	0.7899	0.6679	0.6627	0.7596	0.812	0.7704	0.6512	0.617	0.8645	0.6074	1.459	1.0243	1.3144	1.0728	0.6559	0.9956	0.6605	0.8009	0.6829	1.0044	1.1737	0.488	0.762	1.0658	1.7543	0.9717	0.7317	1.2274	1.1467	1.6381	1.6081	1.0472	1.5192	1.1031	1.528	1.8637
3450	pyridoxamine	Cofactors and Vitamins	Vitamin B6 Metabolism	2150	LC/MS Pos Early	568	2975	169.097	58052-48-5	1052	C00534	HMDB01431	2.2701	1.3497	1.3917	1.713	1.5046	0.9613	1.1656	0.6898	0.8586	0.8746	1.6208	0.8492	0.9474	0.988	1.0681	1.1127	0.8777	0.7062	0.9397	0.9726	1.5049	1.7037	1.5079	1.5201	1.9643	0.3601	0.4885	0.363	0.4	0.3402	1.0796	0.9153	1.3415	0.9977	1.5557	1.4044	0.8769
3451	pyridoxamine phosphate	Cofactors and Vitamins	Vitamin B6 Metabolism	3138	LC/MS Pos Early	493	1932	249.063	529-96-4	1053	C00647	HMDB01555	1.068	0.8601	0.4223	0.8813	1.1702	1.3144	1.0214	0.5941	0.8428	0.9603	1.1461	0.9444	0.9186	1.0004	0.9857	1.2671	0.9921	1.1249	1.0568	0.7852	1.0036	1.4125	0.4485	1.0135	1.1795	1.0874	1.1662	1.1011	0.8633	1.1628	0.6669	1.4085	1.0608	0.6279	0.9996	0.8774	1.1758
3454	pyridoxate	Cofactors and Vitamins	Vitamin B6 Metabolism	31555	LC/MS Neg	100001121	2185	182.046	82-82-6	6723	C00847	HMDB00017	0.7753	0.6879	1.3112	0.8787	1.1617	0.6878	1.6603	0.9869	0.8823	1.2275	0.9427	0.7676	0.7255	0.7631	1.6236	1.041	0.8489	1.2473	1.3306	1.8606	1.0131	1.1946	1.2578	1.175	0.7806	1.7542	0.8631	1.531	0.9107	0.8773	1.5471	1.7934	1.5626	1.5145	0.8418	0.9521	0.9333
3448	pyridoxine (Vitamin B6)	Cofactors and Vitamins	Vitamin B6 Metabolism	608	LC/MS Neg	936	1657	168.067	58-56-0	1054	C00314	HMDB02075	0.7392	0.6567	0.5937	0.6824	1.0087	0.7514	1.0988	0.6716	0.9801	0.9566	0.8942	0.7482	0.6541	0.6598	0.789	1.0198	1.041	0.8376	1.1252	0.9044	0.9262	1.0003	0.8517	0.9997	1.1121	1.4652	1.247	1.1141	1.4214	0.8726	1.6349	1.1913	1.2106	1.17	0.7868	1.0401	1.2209
49	pyroglutamine*	Amino Acid	Glutamate Metabolism	46225	LC/MS Pos Early	100001540	1900	129.066	2353-44-8	134508			0.684	0.4699	0.6067	0.686	0.8131	1.0337	0.8752	0.7758	0.8537	0.9805	0.7801	0.4376	0.8181	0.9116	0.8276	1.0276	1.0692	0.9903	1.1707	1.1883	1.2531	1.5276	1.2421	1.1971	1.4049	0.9394	1.299	1.2442	1.4521	1.6436	1.0162	0.855	1.0745	0.9944	1.0656	0.8484	1.2447
897	pyruvate	Carbohydrate	Glycolysis, Gluconeogenesis, and Pyruvate Metabolism	22250	LC/MS Polar	823	2650	175.025	127-17-3	1060	C00022	HMDB00243	1.1999	0.6968	0.6127	0.7933	0.842	1.1923	1.2811	0.8586	0.816	1.1668	0.936	0.4304	0.4579	0.4905	0.8715	1.6701	1.4219	0.7983	1.4307	1.0515	0.9403	1.0009	1.0627	0.9991	0.8715	0.8309	0.7029	1.4929	1.1892	0.911	1.039	0.866	1.2895	1.0879	1.0402	1.1298	1.4506
3443	retinol (Vitamin A)	Cofactors and Vitamins	Vitamin A Metabolism	1806	LC/MS Pos Late	498	1636	269.226	68-26-8	445354	C00473	HMDB00305	1.2293	1.0334	1.0072	1.2906	1.7751	0.8013	1.6411	0.7045	1.1433	1.1568	1.2333	0.8529	0.741	0.7403	0.9866	1.0633	0.7895	0.7114	0.9485	0.8826	0.6321	0.7039	0.4791	0.6087	0.6418	0.9314	0.9624	0.9928	0.8777	0.9071	1.3964	1.2466	1.6605	1.4979	1.7325	1.2803	1.254
916	ribitol	Carbohydrate	Pentose Metabolism	15772	LC/MS Polar	100000406	1789.6	151.061	488-81-3	6912	C00474	HMDB00508	0.9617	0.7753	0.7162	0.7516	0.8227	1.0039	1.1472	0.8855	0.78	0.8931	0.6304	0.6226	0.5548	0.6125	0.811	1.2444	1.0887	0.8121	1.0539	1.1093	1.7772	2.0353	1.584	1.6522	1.4943	1.7096	1.0262	1.5824	1.4546	1.1669	1.0235	1.0133	0.9961	0.9358	0.9599	0.9418	1.3752
3367	riboflavin (Vitamin B2)	Cofactors and Vitamins	Riboflavin Metabolism	1827	LC/MS Neg	500	3160	255.089	83-88-5	493570	C00255	HMDB00244	0.9576	0.7677	0.819	0.9855	1.1843	0.8698	1.1603	0.7494	0.9361	1.0791	1.0471	1.1137	0.918	0.9046	0.8883	1.0429	0.9105	0.8269	0.9545	0.8649	1.1043	1.0018	0.7216	0.8622	0.8473	1.2881	1.2402	1.0034	1.1188	0.918	1.412	1.2037	1.0259	0.9982	1.0516	0.9798	1.2145
917	ribonate	Carbohydrate	Pentose Metabolism	27731	LC/MS Polar	100001007	2425	165.04	5336-08-03	5460677	C01685	HMDB00867	1.0989	0.6638	0.873	0.9443	1.1059	0.8229	0.7562	0.5899	0.7467	1.0613	1.0111	0.352	0.6537	0.6718	0.7579	1.0226	1.0277	0.9065	0.9512	0.8192	0.9028	0.9728	0.9475	0.9316	0.8203	1.2486	1.3023	2.0586	1.9128	1.4841	1.7393	1.1945	1.828	1.6071	1.8934	1.0421	0.9889
915	ribose	Carbohydrate	Pentose Metabolism	1471	LC/MS Polar	914	1508.2	195.051	50-69-1	5779	C00121	HMDB00283	3.228	2.0959	1.4332	1.6932	1.9723	0.6604	1.2287	0.4947	0.6624	0.6819	1.2379	1.175	0.6879	0.6452	0.6518	0.7992	0.7852	0.6096	0.6972	0.7893	1.4377	1.6498	1.0301	0.9086	1.1624	4.1103	1.2478	1.1472	1.0432	0.9699	1.2814	1.2107	1.2141	0.9655	1.1902	0.8685	0.8751
56	S-1-pyrroline-5-carboxylate	Amino Acid	Glutamate Metabolism	42370	LC/MS Pos Early	35	1528	114.055	2906-39-0	1196	C04322	HMDB01301	0.8356	0.2762	0.2775	0.5811	1.045	0.7677	1.213	0.332	1.4216	0.7561	0.6754	0.2166	0.2183	0.2406	0.7723	1.176	1.1568	0.5917	0.645	0.6228	1.7499	1.016	1.5287	1.8524	1.0594	1.8063	1.8464	2.758	2.6068	2.061	1.3641	0.5092	1.3561	1.064	0.8963	1.2482	0.5887
93	saccharopine	Amino Acid	Lysine Metabolism	1495	LC/MS Pos Early	392	2530	277.139	997-68-2	160556	C00449	HMDB00279	1.4674	0.9084	0.9645	1.3136	1.577	1.1962	2.0455	0.9782	1.2372	1.3294	2.2018	1.2229	0.9631	0.8775	0.7944	0.6021	0.4656	0.3851	0.4329	0.4245	2.7079	2.4913	1.8498	2.5304	2.2971	0.8952	1.0218	1.058	0.9605	0.8581	1.2473	0.8248	1.2276	1.199	1.2548	0.7503	0.76
337	S-adenosylhomocysteine (SAH)	Amino Acid	Methionine, Cysteine, SAM and Taurine Metabolism	42382	LC/MS Neg	197	1832.4	383.114	979-92-0	439155	C00021	HMDB00939	1.2803	0.9526	1.0208	0.9692	1.6049	1.0063	2.1294	0.8092	1.9661	1.3911	1.0332	0.746	0.7367	0.7102	0.8796	0.9937	0.9655	0.6762	0.8871	0.6646	0.8081	0.7693	0.669	0.8654	0.9129	1.3986	1.8085	1.2978	2.4022	1.1055	1.5125	1.1233	1.1973	0.8699	1.0751	0.7086	1.0762
336	S-adenosylmethionine (SAM)	Amino Acid	Methionine, Cysteine, SAM and Taurine Metabolism	15915	LC/MS Pos Early	1263	3002	399.145	24346-00-7;86867-01-8;86867-0108	34756	C00019	HMDB01185	1.5323	0.9228	0.8471	1.0547	1.1776	1.2075	1.5703	1.1123	1.4271	1.5616	1.1723	0.7525	0.7321	0.7419	0.8956	1.3063	1.1401	0.8111	1.0622	0.9046	0.9881	0.9748	0.8914	1.0466	0.8865	1.0352	1.02	1.0119	1.1079	0.7898	1.0285	0.8413	1.105	0.9003	1.1324	0.9354	0.8783
4	sarcosine	Amino Acid	Glycine, Serine and Threonine Metabolism	1516	LC/MS Pos Early	1023	1280	90.055	107-97-1	1088	C00213	HMDB00271	1.1603	0.7564	0.8832	0.8419	0.8686	1.4683	0.748	0.3725	1.1607	0.6975	0.9714	0.5096	1.0938	1.4162	0.5877	0.7018	1.0585	1.0248	1.0438	1.2443	0.9308	1.7641	1.7963	1.2814	1.7401	0.5317	0.7986	0.9014	1.4895	0.9793	1.4116	0.7926	1	0.8936	1.4095	1	1.6219
909	sedoheptulose-7-phosphate	Carbohydrate	Pentose Phosphate Pathway	35649	LC/MS Neg	100001628	599.6	289.033	2646-35-7	616	C05382	HMDB01068	1.3376	0.7986	0.7803	1.0949	1.3428	0.454	0.7245	0.4436	0.7004	0.5767	1.0012	0.9072	0.5648	0.5647	0.485	0.8938	0.8902	0.8855	0.9775	0.9313	1.7886	1.6222	1.2767	1.6539	1.4926	1.4047	0.9838	0.9988	0.8863	0.5759	1.8261	1.3628	1.7866	1.5847	1.7282	1.438	1.5994
9	serine	Amino Acid	Glycine, Serine and Threonine Metabolism	1648	LC/MS Pos Early	503	1239	106.05	56-45-1	5951	C00065	HMDB00187	1.129	0.7187	0.8467	1.0167	1.1399	0.9833	0.9723	0.8006	0.9117	0.9805	1.1498	0.7791	0.9558	0.972	0.9481	1.0823	1.0826	0.9148	1.0662	1.0996	1.039	1.1241	0.9009	0.9337	1.1411	0.9031	0.8609	1.0648	1.1039	0.863	1.1787	0.9708	1.2887	1.1537	1.0295	0.9393	1.1355
250	serotonin	Amino Acid	Tryptophan Metabolism	2342	LC/MS Pos Early	504	2550	177.102	153-98-0	5202	C00780	HMDB00259	0.9948	0.9416	1.1387	1.4701	1.8498	0.6366	1.5401	1.1147	1.2782	1.7413	1.0285	1.0191	0.5048	1.0947	1.3864	1.1357	0.819	0.5559	0.9051	0.7239	1.2752	1.2029	0.0721	1.0052	0.7237	0.0769	0.5305	0.1931	0.3901	0.3441	1.816	0.958	0.289	1.0855	1.5908	0.0919	1.2613
345	S-methylcysteine	Amino Acid	Methionine, Cysteine, SAM and Taurine Metabolism	39592	LC/MS Pos Early	100002749	1955	119.016	1187-84-4	24417		HMDB02108	0.9673	0.4808	0.6097	0.4084	1.1157	1	1.1106	0.9294	0.9015	1.205	0.8289	1.1736	0.4476	1.3129	0.8634	1.2771	1.2446	0.536	1.0592	1.0947	0.5034	1.0885	0.4084	0.6705	0.7322	3.5508	0.8964	1.6895	1.4026	1.5034	1.4516	0.8955	1.1377	1.3466	0.9538	0.5565	1.202
428	S-methylglutathione	Amino Acid	Glutathione Metabolism	33944	LC/MS Pos Early	100001259	2200	322.107	2922-56-7	3605667	C11347		0.889	0.5671	0.621	0.7278	1.3665	0.6806	0.9265	0.3626	1.2124	0.7455	1.0886	0.9187	0.7131	0.6849	0.9476	1.6089	1.2814	0.8915	1.0917	1.1266	0.7968	0.9651	0.6944	1.2323	0.9199	0.9687	0.5974	1.1302	1.7156	0.6386	2.351	1.5448	1.3219	1.9858	1.0313	1.1138	1.6601
329	S-methylmethionine	Amino Acid	Methionine, Cysteine, SAM and Taurine Metabolism	38127	LC/MS Pos Early	100002183	2584	164.074	3493-12-07	458	C05319	HMDB38670	1.1744	0.8098	0.8712	0.9671	1.0326	1.3036	1.5078	0.9487	1.3444	1.3001	0.8602	0.7496	0.7012	0.5324	0.6314	1.3317	1.0474	0.8551	1.3355	1.1992	0.9377	0.8528	0.7084	0.7789	0.8993	1.4793	1.3706	1.1398	1.2348	1.0263	1.3743	0.9598	1.1049	1.0133	1.3309	1.1291	0.9867
435	S-nitrosoglutathione (GSNO)	Amino Acid	Glutathione Metabolism	47127	LC/MS Pos Early	100004662	2460	337.081	57564-91-7	3514		HMDB04645	0.3678	0.3678	0.3678	0.3678	0.3678	0.5001	0.4989	0.3678	0.8624	0.3678	0.4882	0.7669	0.6165	0.3678	0.9454	0.768	1	0.6632	0.8576	0.8164	1.0099	0.3678	0.8121	1.1814	0.7932	1.3028	0.3678	1.1284	1.3054	0.6799	2.031	1.3812	2.4191	3.2114	1.2447	1.0231	1.5355
406	spermidine	Amino Acid	Polyamine Metabolism	485	LC/MS Pos Early	50	3355	146.165	124-20-9	1102	C00315	HMDB01257	1.4713	0.8487	0.7898	1.1759	0.9606	0.7639	0.9914	0.6503	0.8418	1.1693	1.521	0.9082	0.8526	0.7784	0.9028	1.2959	1.2398	0.8918	1.0409	0.9335	1.0601	0.7789	0.7853	1.0706	0.8951	0.9654	0.845	1.2375	1.1852	0.7397	1.0086	0.8255	1.0282	1.0819	1.0174	1.1027	1.1113
2221	sphinganine	Lipid	Sphingolipid Metabolism	17769	LC/MS Pos Late	313	1413	302.305	3102-56-5	3126	C00836	HMDB00269	1.1561	0.7804	1.0282	0.972	1.0315	0.6714	0.9684	0.6011	0.622	0.6793	1.1069	1.0979	1.2366	1.2662	1.1055	1.1746	0.9787	0.8685	0.9439	1.0751	1.2583	1.2248	1.0117	1.1265	1.6771	0.6128	0.7691	0.4945	0.7615	0.6264	0.8067	0.9145	0.9324	0.8373	1.2864	1.0382	1.0067
2239	stearoyl sphingomyelin (d18:1/18:0)	Lipid	Sphingolipid Metabolism	19503	LC/MS Pos Late	1538	2400	731.606	85187-10-6;85187-10-6	6453725	C00550	HMDB01348	1.1181	0.9628	0.9677	1.0146	0.9869	0.6899	0.7719	0.4837	0.6767	0.5968	1.0523	1.1141	1.1125	1.0913	1.0904	0.9678	1.1411	0.8392	0.9427	0.9076	1.1539	0.9427	0.8467	0.8925	0.8334	1.2833	0.8503	0.9574	1.1152	0.7689	1.3297	1.1668	1.2578	1.0771	1.0679	1.2637	1.1751
2246	sphingomyelin (d17:1/16:0, d18:1/15:0, d16:1/17:0)*	Lipid	Sphingolipid Metabolism	52433	LC/MS Pos Late	100006314	2082	689.559	121999-58-4				0.7902	0.6655	0.7265	0.8662	0.9006	0.9092	1.0537	0.7474	0.9243	1.0282	0.7699	0.7909	0.7723	0.8053	0.7614	1.1625	1.2015	0.9924	1.2594	1.2883	1.1472	1.1838	0.9088	1.0154	1.2093	1.3265	1.1773	0.9843	1.2097	1.0692	1.0268	0.9489	0.9953	0.9842	1.0047	1.0139	1.1749
2295	sphingomyelin (d17:2/16:0, d18:2/15:0)*	Lipid	Sphingolipid Metabolism	57483	LC/MS Pos Late	100015793	1837	687.544					1.2162	0.8175	0.8473	1.0564	1.3449	0.8722	1.1579	0.5236	0.7836	1.0063	0.8872	0.837	0.7969	0.7633	0.8139	0.9651	0.8925	0.5512	0.9284	1.0266	0.9044	0.9937	0.7487	0.9208	0.9858	1.4988	1.2285	1.0819	1.2013	0.8988	1.3282	1.034	1.5381	1.3053	1.2732	1.247	1.1454
2244	sphingomyelin (d18:1/14:0, d16:1/16:0)*	Lipid	Sphingolipid Metabolism	42463	LC/MS Pos Late	100004328	1998	675.544		11433862		HMDB12097	1.3658	0.9993	1.1269	1.3513	1.3541	0.7658	0.8688	0.5838	0.7674	0.8334	1.0007	0.9522	0.8226	0.81	0.7176	0.9444	1.0016	0.8665	1.0252	1.0463	0.9371	0.9751	0.7687	0.8072	0.9892	1.0789	1.04	0.8624	0.9877	0.9253	1.4013	1.325	1.3285	1.2308	1.299	1.342	1.5197
2248	sphingomyelin (d18:1/17:0, d17:1/18:0, d19:1/16:0)	Lipid	Sphingolipid Metabolism	52615	LC/MS Pos Late	100008920	2312	717.591	121999-64-2				0.7597	0.4162	0.6336	0.6532	0.7371	0.9458	1.2442	0.7186	1.1704	0.9506	0.4162	0.4162	0.4162	0.4162	0.4162	1.2689	1.3322	0.8654	1.0883	1.0802	1.175	0.8096	0.8651	0.9759	0.7816	2.0973	1.7001	1.7423	2.0171	1.5289	1.2983	0.7634	0.9797	0.9511	0.6491	1.082	1.0864
2249	sphingomyelin (d18:1/18:1, d18:2/18:0)	Lipid	Sphingolipid Metabolism	37529	LC/MS Pos Late	100002106	2167	729.591	108392-10-5	6443882		HMDB12101	1.1177	0.8807	0.9737	1.0726	1.102	0.8093	0.9743	0.6346	0.8234	0.8288	1.0015	1.0958	1.017	0.9985	0.9049	1.0763	1.0767	0.9531	1.029	1.1372	1.1674	0.991	0.8177	0.7189	0.8182	1.2572	0.9814	0.8655	0.9434	0.8168	1.4145	1.0139	1.1996	1.1501	1.0363	1.1449	1.2304
2250	sphingomyelin (d18:1/20:0, d16:1/22:0)*	Lipid	Sphingolipid Metabolism	48490	LC/MS Pos Late	100006290	2685	759.638				HMDB12102	1.0968	0.9063	1.0469	1.1198	1.1314	0.6736	0.7959	0.5311	0.7991	0.6786	0.9836	0.9206	0.8997	0.819	0.9885	0.8583	0.8706	0.5794	0.7723	0.6644	1.0115	0.7983	0.7542	0.9662	0.7393	1.6784	1.2151	1.2848	1.4303	1.1078	1.601	1.2579	1.4644	1.3193	1.1384	1.5433	1.4231
2252	sphingomyelin (d18:1/21:0, d17:1/22:0, d16:1/23:0)*	Lipid	Sphingolipid Metabolism	52495	LC/MS Pos Late	100009025	2793	773.653					1.0535	0.5495	0.8032	0.9115	1.0779	0.7882	1.0472	0.7271	1.1482	0.9786	0.6267	0.6295	0.576	0.6132	0.5024	0.8248	0.6471	0.6146	0.648	0.6715	0.8354	1.0934	0.7823	0.8772	1.1621	1.7646	1.6062	1.4351	1.5151	1.5874	1.3786	1.1797	1.444	1.2661	1.0698	1.007	1.0758
2253	sphingomyelin (d18:1/22:1, d18:2/22:0, d16:1/24:1)*	Lipid	Sphingolipid Metabolism	48493	LC/MS Pos Late	100006295	2666	785.653				HMDB12104	0.6716	0.8526	0.8971	0.6942	0.9723	0.7181	0.7877	0.5283	0.7472	0.7787	1.0277	0.9647	0.8084	0.9457	0.8943	0.8285	0.8608	0.6	0.8031	0.797	1.3892	1.0716	0.8631	1.0428	1.0345	1.8181	1.3884	1.423	1.334	1.3671	1.469	1.2029	1.3868	1.2709	1.2899	1.6345	1.4288
2292	sphingomyelin (d18:1/22:2, d18:2/22:1, d16:1/24:2)*	Lipid	Sphingolipid Metabolism	57477	LC/MS Pos Late	100006296	2209	783.637					0.8012	0.6022	0.6261	1.0198	0.9002	0.8019	0.6022	0.6022	0.6022	0.7666	0.8257	1.1706	1.0099	0.6022	1.2144	0.9367	1.5412	0.6022	0.8648	0.6022	0.6022	1.2832	0.8889	0.6022	0.9901	1.471	1.2549	1.041	1.1271	0.6022	1.5397	0.6022	0.9876	0.8919	0.6022	1.1213	0.6022
2255	sphingomyelin (d18:1/24:1, d18:2/24:0)*	Lipid	Sphingolipid Metabolism	47153	LC/MS Pos Late	100005986	3033	813.684	94359-13-4			HMDB12107	0.8116	0.7565	0.6794	0.834	0.9001	0.8623	0.989	0.6506	0.7521	0.7071	0.7536	0.6887	0.6555	0.6397	0.8541	1.1416	1.122	0.8025	1.0757	1.0345	1.1171	1.0979	0.9642	1.1145	1.0896	1.3037	0.9481	1.0678	1.2561	0.8932	1.1279	0.9781	1.1155	1.0713	1.011	1.1898	1.2866
2245	sphingomyelin (d18:2/14:0, d18:1/14:1)*	Lipid	Sphingolipid Metabolism	47154	LC/MS Pos Late	100005985	1860	673.528					1.4147	0.8557	1.0249	1.2469	1.5455	0.6508	0.9095	0.4426	0.5548	0.8631	1.2917	1.0587	0.9705	1.0174	0.8708	0.9826	0.8255	0.5993	0.8064	0.8238	0.9111	0.965	0.6894	0.7471	0.816	1.058	1.0947	1.0837	0.9033	0.887	1.4728	1.4316	1.6286	1.5558	1.7183	1.3012	1.4095
2247	sphingomyelin (d18:2/16:0, d18:1/16:1)*	Lipid	Sphingolipid Metabolism	42459	LC/MS Pos Late	100004329	2002	701.559					1.1282	0.8743	0.9613	1.1237	1.1859	0.9287	1.0591	0.7841	0.9833	1.0752	0.8481	0.8537	0.7422	0.74	0.664	0.9784	1.0586	0.892	1.1284	1.1098	0.9765	0.991	0.7859	0.8131	1.0388	1.0729	1.009	0.8327	0.9303	0.8755	1.1572	1.0804	1.1183	1.0333	1.0821	1.1019	1.2505
2254	sphingomyelin (d18:2/23:0, d18:1/23:1, d17:1/24:1)*	Lipid	Sphingolipid Metabolism	52435	LC/MS Pos Late	100008956	2845	799.669					0.7862	0.6725	0.577	0.7391	0.8418	0.8332	1.0053	0.6136	0.7208	0.7092	0.6254	0.5397	0.5022	0.4977	0.744	1.0572	0.997	0.5979	0.9631	0.9888	1.2057	1.2118	1.0248	1.1128	1.1769	1.6911	1.0985	1.4773	1.5086	0.9639	1.0975	0.8648	1.0664	1.0136	1.003	1.2484	1.3029
2256	sphingomyelin (d18:2/24:1, d18:1/24:2)*	Lipid	Sphingolipid Metabolism	52437	LC/MS Pos Late	100008957	2635	811.669					0.9709	0.7851	0.8913	1.1088	1.1827	0.803	0.9087	0.6091	0.936	0.8942	0.8356	0.9341	0.8538	0.8261	0.8872	1.0517	0.9643	0.8077	0.9879	0.9081	1.1648	1.0058	0.9393	0.9942	0.9622	1.5289	1.3215	1.1503	1.3755	1.2117	1.5166	1.0989	1.4224	1.406	1.2472	1.2797	1.3665
2288	sphingomyelin (d18:2/24:2)*	Lipid	Sphingolipid Metabolism	57479	LC/MS Pos Late	100015789	2215	809.653					0.4573	0.4573	0.4573	0.972	0.4573	1.1267	1.3451	1.1383	1.0096	1.3312	0.4573	0.4573	0.4573	0.5786	0.4573	1.0775	0.4573	0.763	0.8716	1.1148	0.5194	1.0547	0.7079	1.1983	0.4573	2.1222	0.4573	1.1281	1.1387	1	0.7432	0.7551	0.8557	0.8399	0.4573	0.4573	0.4573
2260	sphingosine	Lipid	Sphingolipid Metabolism	17747	LC/MS Pos Late	297	1393	300.29	123-78-4	5353955	C00319	HMDB00252	0.9047	0.7276	0.7444	0.8534	1.0063	0.7555	1.3054	0.8084	0.822	1.0575	0.5604	0.5576	0.5525	0.646	0.5537	0.9937	0.9026	0.7789	0.9401	1.0463	1.0976	1.0933	0.8045	1.1046	1.1841	0.6786	1.2391	0.8896	1.2109	0.9026	1.2184	1.3463	1.3653	1.2939	1.8853	1.3747	1.5194
3854	stachydrine	Xenobiotics	Food Component/Plant	34384	LC/MS Pos Early	100001296	1440	144.102	4136-37-2	115244	C10172	HMDB04827	0.7825	0.661	0.6321	0.8045	0.7731	0.9799	1.1547	0.8406	0.8077	1.1303	0.9247	0.6698	0.7612	0.9151	1.0236	1.1149	1.0246	0.8117	1.0066	1.0533	1.6144	1.8731	1.4407	1.4338	1.8011	1.2505	1.5759	1.5316	1.557	1.7013	0.9615	0.8887	1.0603	1.033	0.9242	1.0575	0.9934
1114	stearate (18:0)	Lipid	Long Chain Fatty Acid	1358	LC/MS Neg	439	5872	283.264	57-11-4	5281	C01530	HMDB00827	1.228	0.8924	0.9231	1.1604	1.2355	1	1.7084	0.9753	1.2698	1.4585	1.0605	0.8226	0.8	0.8484	0.8101	1.0352	1.0358	0.7939	1.1198	1.1344	0.9165	0.9853	0.7127	0.7512	0.9375	0.9941	1.4705	0.8661	1.1038	1.0805	1.0299	0.9863	1	1.1134	1.0435	0.9783	1.1195
1536	stearoyl ethanolamide	Lipid	Endocannabinoid	38625	LC/MS Pos Late	100002254	1787	328.321	111-57-9	27902		HMDB13078	0.8363	0.5748	0.6595	0.7636	0.8566	1.982	2.4741	1.6866	2.1303	2.3222	1.6126	1.3612	1.3067	1.406	1.2963	0.9897	0.989	0.7513	0.8544	0.9622	1.2432	1.3044	1.0103	1.1427	1.2268	1.9174	1.72	1.5843	1.7799	1.524	0.787	0.6499	0.7266	0.7121	0.8559	0.6705	0.7848
2188	stearoyl-arachidonoyl-glycerol (18:0/20:4) [1]*	Lipid	Diacylglycerol	57450	LC/MS Pos Late	100010949	3404	662.572					0.8453	0.7393	1.0088	0.8761	1.441	1.1964	1.286	0.9178	1.3502	1.3236	0.9309	0.908	0.9957	0.9511	0.8887	0.8778	0.9715	0.7507	0.6613	0.6765	0.5914	0.6113	0.6582	0.7144	0.705	2.1212	0.999	1.2708	1.4793	1.3766	1.7847	1.6431	1.8059	1.5753	1.3038	1.3121	1.3707
2189	stearoyl-arachidonoyl-glycerol (18:0/20:4) [2]*	Lipid	Diacylglycerol	57449	LC/MS Pos Late	100010950	3522	662.572					0.8297	0.635	0.714	0.9645	1.1594	1.6511	1.8374	1.2996	1.4542	1.671	1.0475	0.8849	0.9064	0.8476	0.9123	0.8272	0.8407	0.6771	0.746	0.7385	0.8087	0.8336	0.7428	0.8594	0.8896	2.2279	1.1934	1.2671	1.2933	1.3106	1.2401	1.134	1.3138	1.3151	1.1128	1.0563	1.0279
1349	stearoylcarnitine (C18)	Lipid	Fatty Acid Metabolism(Acyl Carnitine)	34409	LC/MS Pos Late	100001391	1485	428.373	18822-91-8	6426855		HMDB00848	1.4212	0.9248	1.0015	1.1409	1.4296	1.6064	1.9281	1.3465	1.4192	1.8334	1.1469	0.799	0.9448	0.9186	0.9512	1.612	1.5354	1.2754	1.6057	1.6568	1.3123	1.549	1.1288	1.1189	1.534	0.7694	0.6669	0.8761	0.9985	0.8717	0.8612	0.7628	0.8979	0.9323	0.6764	0.5586	0.7354
2175	stearoyl-docosahexaenoyl-glycerol (18:0/22:6) [1]*	Lipid	Diacylglycerol	57387	LC/MS Pos Late	100015616	3156	686.572					0.6581	0.5219	0.6494	0.4801	0.4558	1.1199	0.8935	1.028	1.4115	1.2249	0.8098	0.6045	0.6745	0.4798	0.8228	1.0356	1.6799	0.972	0.8601	0.719	0.4802	0.5986	0.5029	0.8749	0.8367	2.2643	1.0649	1.3038	2.1799	1.7327	2.0416	1.4158	1.7875	2.3575	0.7135	1.4058	1.6899
2176	stearoyl-docosahexaenoyl-glycerol (18:0/22:6) [2]*	Lipid	Diacylglycerol	57368	LC/MS Pos Late	100015617	3256	686.572					0.8311	0.6413	0.6002	0.799	0.9621	1.3927	1.6918	1.0762	1.3418	1.4029	0.8231	0.5458	0.5378	0.5319	0.6997	1.0384	0.9755	0.6979	0.8505	0.811	0.8022	0.8272	0.8517	0.9847	0.8901	1.7902	1.107	1.1876	1.169	1.1892	1.1871	0.9579	1.3177	1.2369	1.0153	1.3007	1.222
2190	stearoyl-linoleoyl-glycerol (18:0/18:2) [2]*	Lipid	Diacylglycerol	54947	LC/MS Pos Late	100010921	3762	638.572					1.5331	0.5301	1	1.2271	1.1451	1.3602	1.0963	0.6781	0.8523	1.0133	0.7994	0.7086	0.7265	0.53	0.3731	0.4261	0.3079	0.5394	0.449	0.589	0.6887	0.5212	0.2605	0.0831	0.0831	1.2022	1.013	1.1414	0.7322	1.0068	1.571	1.1329	1.7998	1.1555	1.4444	0.0831	2.0217
1077	succinate	Energy	TCA Cycle	1437	LC/MS Polar	252	3149	117.019	110-15-6	1110	C00042	HMDB00254	1.0222	0.7091	0.6134	0.8319	0.8773	0.9102	1.2036	0.7764	0.6803	0.9097	1.1776	0.6329	0.8481	0.7081	0.9674	1.4893	1.399	0.7433	1.3348	1.187	1.288	1.3662	1.1192	1.2191	1.3597	1.0427	1.0331	1.479	1.3757	1.0467	0.9467	0.8527	1.0853	0.9825	1.0175	0.9723	1.1319
1076	succinylcarnitine (C4-DC)	Energy	TCA Cycle	37058	LC/MS Pos Early	100001948	2291	262.129	256928-74-2	71464481		HMDB61717	1.4209	0.8259	0.7162	0.9244	1.1962	1.1365	1.1334	0.7914	0.5529	1.0963	1.8574	1.2807	1.4731	1.3613	1.1963	0.8806	0.9169	0.7694	0.9121	1.2341	0.9971	0.9641	0.6634	0.6553	0.9824	2.1674	2.4117	1.67	1.991	2.2379	1.4879	1.0029	0.9969	1.0371	1.0252	0.9469	0.7959
4337	sulfate*	Xenobiotics	Chemical	46960	LC/MS Neg	100002528	616	96.9601	14808-79-8	1118	C00059	HMDB01448	0.9953	0.8731	0.8104	1.0508	1.0994	1.0163	1.2538	0.7609	1.0936	1.1949	0.423	0.4375	0.4243	0.3883	0.4193	1.0953	1.2634	0.9964	1.1363	1.0036	0.5735	0.4847	0.3698	0.4669	0.4425	1.5549	1.3274	1.281	1.3099	1.282	0.7336	0.5874	0.5994	0.5737	0.5377	1.2389	1.4781
355	taurine	Amino Acid	Methionine, Cysteine, SAM and Taurine Metabolism	2125	LC/MS Neg	512	690	124.007	107-35-7	1123	C00245	HMDB00251	0.9763	0.6793	0.758	0.986	0.9993	1.0181	0.8892	0.7754	1.0642	1.1512	1.0234	0.3546	0.8411	0.8202	0.9715	1.0591	1.2299	0.9864	1.084	1.0414	0.8937	0.914	1.0007	1.0325	1.025	0.6352	0.8269	1.0745	1.4036	1.0414	1.0502	0.8125	1.1592	1.1001	0.9507	0.933	1.0757
2540	taurochenodeoxycholate	Lipid	Primary Bile Acid Metabolism	18494	LC/MS Neg	1629	5250	498.289	6009-98-9	387316	C05465	HMDB00951	1.1337	1.2266	0.7224	0.9404	1.24	0.5339	0.8706	0.3905	0.9926	0.8762	1.0074	1.0359	0.9727	0.5653	1.1273	0.6925	1.2874	0.551	1.1554	0.5965	0.7187	0.6174	0.4832	0.9603	1.0521	1.551	1.1181	1.0953	1.1904	0.7593	2.1099	2.1299	1.2437	0.9203	0.5555	1.2932	1.8471
2537	taurocholate	Lipid	Primary Bile Acid Metabolism	18497	LC/MS Neg	1648	5150	514.284	145-42-6	6675	C05122	HMDB00036	1.0699	1.1259	0.5929	1.0174	1.4666	0.5769	1.3215	0.4661	1.3521	0.9847	0.7701	1.0188	0.7258	0.5799	0.8784	0.6173	0.9907	0.8259	1.0093	0.6483	0.8326	0.5807	0.4148	0.708	1.083	1.9147	1.5472	0.9685	1.4385	0.7387	2.5522	2.1779	1.398	1.1317	0.6569	1.2874	1.9478
3435	thiamin (Vitamin B1)	Cofactors and Vitamins	Thiamine Metabolism	5341	LC/MS Pos Early	873	3050	265.112	59-43-8	1130	C00378	HMDB00235	1.0234	0.734	0.7575	0.9668	0.8963	0.7564	1.083	0.6814	0.9519	1.074	1.2363	1.2052	0.9331	0.8613	1.0494	0.9631	1.0008	0.7537	0.9096	0.7768	0.7694	0.5465	0.4756	0.7779	0.6039	2.5422	1.5532	1.8894	1.7909	1.5491	1.6009	1.1509	1.1565	1.4756	1.1307	1.3725	0.9877
3437	thiamin diphosphate	Cofactors and Vitamins	Thiamine Metabolism	35670	LC/MS Neg	522	1195.1	423.03	154-87-0	1132	C00068	HMDB01372	0.9366	0.9281	0.9445	0.8733	1.4282	1.0471	1.878	0.9751	1.8307	1.6698	0.8737	1.1215	1.155	1.1457	0.7313	0.8979	1.0985	0.8097	1.2019	0.886	1.0249	1.1882	0.6745	0.8085	1.6813	1.2217	2.3386	0.7409	0.8985	1.2798	0.8897	1.1107	0.8714	0.318	1.1333	0.5472	1.183
4475	thioproline	Xenobiotics	Chemical	53231	LC/MS Pos Early	100009232	1250	134.027	34592-47-4	93176			0.6983	0.7016	0.7143	0.7555	0.905	0.9717	0.9627	1.1406	0.9413	1.2208	0.7642	1.3981	1.0659	1.0283	0.6718	1.0367	1.4769	1.2067	1.418	1.5018	0.5769	0.6554	0.4014	0.5161	0.922	2.4686	1.8311	1.7382	2.1895	1.9086	0.7606	1.3078	1.1277	1.0686	1.1285	0.8647	1.5166
3383	threonate	Cofactors and Vitamins	Ascorbate and Aldarate Metabolism	27738	LC/MS Polar	100001022	2384	135.03	70753-61-6	151152	C01620	HMDB00943	0.1052	0.1052	0.5675	0.1052	0.9614	0.2889	0.323	0.2094	1.0386	1.7671	1.9076	0.4283	0.1052	0.9606	0.1052	2.4413	0.4096	0.9169	1.3131	1.881	2.0123	0.384	0.3216	0.958	0.8652	1.649	2.2939	0.9137	0.4772	2.5142	1.7897	1.5308	2.1586	1.6916	1.4719	0.1052	1.2727
16	threonine	Amino Acid	Glycine, Serine and Threonine Metabolism	1284	LC/MS Pos Early	564	1514	120.066	72-19-5	6288	C00188	HMDB00167	1.1802	0.6734	0.8007	0.9454	1.1154	1.0322	0.9321	0.8004	0.9721	1.0455	1.1262	0.6799	0.8521	0.8609	0.8759	1.008	1.1419	0.8924	1.1318	1.0509	0.9175	1.1754	0.9829	1.0588	1.0783	0.7887	0.6703	0.9575	0.9452	0.6666	1.322	0.992	1.3506	1.1576	1.0382	1.1496	1.276
759	threonylphenylalanine	Peptide	Dipeptide	31530	LC/MS Neg	100001125	2322	265.119	16875-27-7	4099799		HMDB29068	2.5105	1.0023	1.3042	1.9355	2.265	0.4835	1.9871	0.6174	1.1028	0.8234	1.4278	0.8074	0.8006	0.7886	0.7693	0.8395	0.5879	0.407	0.8956	0.8198	1.5524	2.0472	1.138	1.1677	1.713	0.1893	0.8304	0.2908	0.1893	0.1893	1.2793	1.296	1.7048	0.8779	1.9248	0.741	0.8564
3333	thymine	Nucleotide	Pyrimidine Metabolism, Thymine containing	604	LC/MS Neg	882	1654	125.036	65-71-4	1135	C00178	HMDB00262	1.6703	0.7688	0.8255	1.0932	1.2763	1.2729	1.7262	1.0288	1.4077	1.786	1.6596	0.5836	0.7452	0.6875	0.9712	0.917	0.6139	0.2925	0.4566	0.2509	0.2509	0.2509	0.2509	0.2509	0.2509	7.2722	9.0134	9.7551	4.7496	1.9574	0.2509	0.2509	0.2509	0.2509	0.7075	0.4529	0.2509
303	tiglylcarnitine (C5:1-DC)	Amino Acid	Leucine, Isoleucine and Valine Metabolism	35428	LC/MS Pos Early	100001597	2962	244.154	64191-86-2	22833596		HMDB02366	0.798	0.4916	0.5855	0.76	0.8015	1.0932	1.3727	0.9268	1.0102	1.3864	1.4928	0.9898	1.1715	1.0131	1.0548	1.2022	0.9417	0.8084	1.021	1.0412	1.4471	1.6587	1.0543	1.0829	1.3368	1.085	1.2431	1.2386	0.9747	1.0595	0.6966	0.6166	0.7336	0.668	0.8754	0.5719	0.6367
3328	thymidine 5'-monophosphate	Nucleotide	Pyrimidine Metabolism, Thymine containing	12023	LC/MS Neg	1248	883	321.049	33430-62-5	9700	C00364	HMDB01227	1.63	1.0766	1.1384	1.176	1.8487	1.4428	2.1954	1.2263	2.1635	2.3648	1.7274	1.0496	1.279	1.006	1.1406	1.3525	0.9528	0.782	1.0144	0.7447	0.6131	0.5789	0.5126	0.5034	0.659	0.674	1.6337	0.8552	1.542	0.8894	0.6553	0.6276	0.6383	0.5018	1.1888	0.4286	0.4869
2241	tricosanoyl sphingomyelin (d18:1/23:0)*	Lipid	Sphingolipid Metabolism	52436	LC/MS Pos Late	100008955	3200	801.684				HMDB12105	1.0989	0.6265	1.0017	1.0116	1.2611	0.8416	1.1345	0.7407	0.9771	0.887	0.7316	0.6459	0.6677	0.6672	0.5709	0.9983	0.7612	0.729	0.6734	0.7824	0.8515	1.0943	0.8075	0.8861	1.2329	1.446	1.2841	0.9606	0.997	1.3139	1.4359	1.46	1.6468	1.3424	1.2958	1.0054	1.0639
3361	trigonelline (N'-methylnicotinate)	Cofactors and Vitamins	Nicotinate and Nicotinamide Metabolism	32401	LC/MS Pos Early	100001092	1388	138.055	535-83-1	5570	C01004	HMDB00875	0.7348	0.6335	0.6214	0.6621	0.7078	0.997	1.0339	0.9544	0.9162	1.1584	0.9842	0.5695	0.9403	1.0989	1.0429	0.9531	1.009	0.7819	0.9996	1.0709	1.4237	1.5138	1.1965	1.2305	1.3499	1.1368	1.2722	1.6325	1.4956	1.5212	0.8853	0.7992	1.0513	0.9872	0.9556	1.0004	1.0467
1598	trimethylamine N-oxide	Lipid	Phospholipid Metabolism	40406	LC/MS Pos Early	100003397	2100	76.0757	1184-78-7	1145	C01104	HMDB00925	1.1582	0.658	0.7416	0.8866	0.9671	0.8711	0.9283	0.8077	0.8803	1.0937	0.9014	0.6804	0.7354	0.7309	0.8516	0.8651	1.2011	0.9529	0.9875	1.107	1.637	1.2318	0.8932	0.9539	1.0399	1.0125	1.2722	1.1038	1.0621	1.3165	1.2302	1.177	1.0653	1.1949	1.1926	1.121	1.1083
215	tryptophan	Amino Acid	Tryptophan Metabolism	54	LC/MS Pos Early	565	2986	205.097	73-22-3	6305	C00078	HMDB00929	0.9688	0.7136	0.751	0.9179	0.9501	0.8705	1.0328	0.7182	0.8445	1.0169	0.9406	0.8195	0.8481	0.8173	0.8336	1.0287	1.008	0.851	1.0086	1.0111	1.1865	1.1288	0.9204	1.0565	1.2095	1.2121	1.057	1.0835	1.1688	0.9811	1.1277	0.9781	1.03	1.0301	1.0914	1.0226	1.0605
769	tryptophylglycine	Peptide	Dipeptide	43028	LC/MS Pos Early	100003609	2930	262.119	7360-09-0	263471		HMDB29083	1.3024	0.8446	0.7863	1.1583	1.1831	0.6131	1.066	0.519	0.5854	0.787	1.5044	0.9443	1.0156	0.9396	1.0185	1.0683	0.9844	0.7549	0.7769	0.8748	0.8724	1.0789	1.0296	1.0624	1.2073	0.3608	0.3608	0.5888	0.3608	0.4558	1.3076	1.2079	1.4472	1.0677	1.2397	1.0971	0.9313
121	tyrosine	Amino Acid	Phenylalanine and Tyrosine Metabolism	1299	LC/MS Pos Early	815	2430	182.081	60-18-4	6057	C00082	HMDB00158	1.0307	0.6802	0.7811	0.8777	1.045	0.9276	1.0442	0.7241	0.8857	0.9351	0.9312	0.8049	0.8255	0.8693	0.9009	0.9964	1.0451	0.8371	1.0016	0.9811	1.121	1.2171	0.9017	1.0522	1.2055	1.1345	1.0055	1.0417	1.1969	0.9984	1.1885	0.9771	1.0709	1.0558	1.0427	0.975	1.1676
785	tyrosylglycine	Peptide	Dipeptide	41375	LC/MS Neg	100003598	1635	237.088	673-05-5	259323		HMDB29105	1.5365	0.9679	1.0517	1.3204	2.1314	0.5627	1.6264	0.5735	0.9299	1.1052	1.2164	0.7669	0.7968	0.6796	0.772	0.9284	0.7454	0.5648	1.0321	0.8469	0.8525	1.1122	0.7681	0.8047	1.1418	0.6367	0.8522	0.7657	0.7283	0.4217	2.0161	1.8892	2.3274	1.4577	1.2931	1.7561	1.9479
1020	UDP-galactose	Carbohydrate	Nucleotide Sugar	15860	LC/MS Polar	100000298	4000	565.048	2956-16-3;91183-98-1;137868-52-1	18068	C00052	HMDB00302	1.0308	0.7568	0.7951	0.8895	0.8672	0.7942	0.8508	0.6542	0.7832	0.9794	0.9903	0.9413	0.8969	0.8102	0.9337	1.2448	1.5084	1.0265	1.2069	1.0494	1.0255	0.9587	0.9319	1.2301	1.0988	1.2281	0.8698	1.1243	1.4558	0.9315	1.175	1.0665	1.2031	1.1503	1.0836	0.9999	1.0347
1016	UDP-glucose	Carbohydrate	Nucleotide Sugar	32344	LC/MS Polar	1096	3950	565.048	117756-22-6	8629	C00029	HMDB00286	1.1359	0.7441	0.7343	0.8279	0.9131	0.7396	0.7415	0.5756	0.7719	0.9031	1.144	0.9246	1.0269	0.9199	0.9764	1.2869	1.5197	1.0735	1.1682	1.0677	1.0112	0.9525	1.0063	1.2099	1.0992	1.1511	0.7607	1.0867	1.4683	0.9221	1.0239	1.096	1.1596	1.1321	1.0906	0.9172	0.8922
1021	UDP-glucuronate	Carbohydrate	Nucleotide Sugar	2763	LC/MS Neg	1097	588	579.027	28053-08-9;63700-19-6	17473	C00167	HMDB00935	1.0194	0.9916	0.8446	0.9492	1.2064	0.8203	1.2341	0.7051	1.2644	0.9491	0.9605	0.9793	1.0016	1.0813	1.0717	1.2057	1.1665	0.8657	1.052	0.8969	0.9192	0.9984	0.6772	0.8986	1.2407	0.6695	1.0661	0.7692	1.4065	0.7462	1.9105	1.3687	1.569	1.2524	1.3604	0.8491	0.9797
1027	UDP-N-acetylglucosamine/galactosamine	Carbohydrate	Nucleotide Sugar	46148	LC/MS Polar	100002957	3657	606.074					0.9456	0.6447	0.7304	0.8842	0.8682	1.0009	1.2197	0.8477	0.873	1.082	1.0118	0.9001	0.8771	0.8302	0.9142	1.0689	1.0789	0.8472	0.9991	1.0385	1.1737	1.1597	0.8681	0.9778	1.329	1.1174	1.1487	1.26	1.3647	1.2182	1.1119	1.1604	1.1232	1.0988	1.2846	0.9034	0.978
3282	uridine 5'-monophosphate (UMP)	Nucleotide	Pyrimidine Metabolism, Uracil containing	2856	LC/MS Polar	869	4150	323.029	3387-36-8	6030	C00105	HMDB00288	1.8544	1.0692	0.8612	0.9127	0.8609	2.4791	2.6437	2.2847	1.723	3.3629	2.4147	1.1123	1.5978	1.5714	2.1309	1.5634	1.0271	0.4465	0.7944	0.6219	1.0188	0.8677	1.1242	0.7999	0.7294	0.9812	1.7393	1.2694	2.048	1.3661	0.3589	0.3719	0.5161	0.3683	0.7416	0.3313	0.3386
3288	uracil	Nucleotide	Pyrimidine Metabolism, Uracil containing	605	LC/MS Polar	825	1089.7	111.02	66-22-8	1174	C00106	HMDB00300	5.3759	1.9648	1.8054	2.4415	2.5603	2.1173	2.9478	1.7739	1.4464	2.3409	2.9645	0.9221	1.0779	0.716	1.1718	1.1566	0.461	0.2485	0.362	0.3492	0.2231	0.1221	0.1066	0.0727	0.0675	2.6215	5.357	3.9655	2.6823	2.0983	0.4257	0.3574	0.3207	0.2674	1.884	0.3277	0.1694
3208	urate	Nucleotide	Purine Metabolism, (Hypo)Xanthine/Inosine containing	1604	LC/MS Neg	1134	757.1	167.021	69-93-2;120K5305	1175	C00366	HMDB00289	0.7556	0.9805	1.032	1.5004	1.324	0.8139	1.2007	0.7744	1.0031	1.3907	0.985	1.0424	0.8254	1.0856	1.0335	0.7523	1.0938	1.0244	1.1529	0.9088	1.4127	1.2096	0.2269	0.7928	0.7509	0.9119	1.3911	0.4153	0.7963	0.9891	1.5217	1.3302	0.5482	0.9018	1.4301	0.2896	1.6172
368	urea	Amino Acid	Urea cycle; Arginine and Proline Metabolism	1670	LC/MS Pos Early	533	700	121.072	57-13-6	1176	C00086	HMDB00294	0.7829	0.7976	0.7735	0.9026	0.8272	1.4515	1.8773	1.4107	0.9991	1.8307	0.8194	1.2218	1.119	1.0009	0.6833	0.8744	0.9347	0.9161	1.156	1.1161	1.143	0.9651	0.6202	0.5597	1.2699	1.7028	1.6642	0.7805	0.7058	2.0401	1.0044	1.319	0.7333	0.7526	1.0694	1.1592	1.3541
3287	uridine	Nucleotide	Pyrimidine Metabolism, Uracil containing	606	LC/MS Neg	535	1457.6	243.062	58-96-8	6029	C00299	HMDB00296	1.6097	1.4033	1.421	1.4786	2.2885	1.6677	3.0983	1.2909	2.2996	1.9943	1.0242	1.0369	1.0754	0.9486	1.0691	1.2582	1.049	0.5983	1.1896	0.9758	0.8161	0.6769	0.5061	0.4187	0.7218	0.7601	1.9902	0.9504	1.9093	0.7232	0.6525	0.5861	0.5455	0.2851	1.0717	0.3996	0.3943
3284	uridine 3'-monophosphate (3'-UMP)	Nucleotide	Pyrimidine Metabolism, Uracil containing	39764	LC/MS Polar	106	3800	323.029	35170-0-7;35170-03-7	101543	C01368		1.3957	1.2171	1.3603	1	0.8483	0.551	0.681	0.7111	0.6721	0.979	0.5758	1.239	0.6841	1.0787	0.5899	0.8362	1.1992	1.1156	1.1787	1.1368	1.7274	2.248	1.6544	2.043	1.3853	0.6866	0.7122	0.3185	0.5847	0.3185	1.5124	1.8085	1.0777	0.9893	1.6571	1.1948	0.9413
3281	uridine 5'-diphosphate (UDP)	Nucleotide	Pyrimidine Metabolism, Uracil containing	5345	LC/MS Neg	870	599.5	402.995	21931-53-3	6031	C00015	HMDB00295	1.0833	0.9145	0.8606	0.9965	0.9737	0.8124	0.891	0.8686	1.3766	1.1089	1.0459	1.4305	1.0978	1.116	1.0035	1.1807	1.2209	0.9036	1.1741	0.8621	1.4553	1.1552	0.9298	1.0459	1.1981	1.1271	1.411	0.9128	2.013	0.9138	1.0949	0.8198	0.9489	0.8434	1.1395	0.7946	0.9355
3280	uridine 5'-triphosphate (UTP)	Nucleotide	Pyrimidine Metabolism, Uracil containing	33448	LC/MS Neg	871	572	482.961	19817-92-6	6133	C00075	HMDB00285	0.6523	0.8028	0.752	0.8916	0.8713	0.3102	0.3742	0.3487	0.9035	0.4136	0.503	1.2984	0.7134	0.8079	0.537	0.8775	1.3334	1.2054	1.243	0.9734	1.402	1.0266	0.7626	1.1739	1.4079	1.0765	0.826	0.6146	1.6363	0.6204	1.8452	1.3749	1.264	1.3319	1.227	1.1423	1.545
315	valine	Amino Acid	Leucine, Isoleucine and Valine Metabolism	1649	LC/MS Pos Early	566	2479	118.086	72-18-4	6287	C00183	HMDB00883	0.9959	0.6629	0.7573	0.9367	1.0823	0.956	1.0144	0.7598	0.9615	1.0054	1.013	0.758	0.8441	0.8537	0.8227	1.1043	1.0937	0.9134	1.1107	1.0949	1.1321	1.2437	0.9322	1.0041	1.1104	1.0419	0.9407	1.0116	0.9952	0.8242	1.0999	0.9248	1.2096	1.0392	1.0503	0.9454	1.1405
800	valylglutamine	Peptide	Dipeptide	42079	LC/MS Pos Early	100003640	2295	246.145	42854-54-6	5253209		HMDB29125	3.2652	0.8204	1.029	2.1704	1.6001	0.2663	1.0774	0.2691	0.2663	0.3162	1.2871	0.7738	0.9579	1.08	0.8877	0.7085	0.2663	0.2663	0.4179	0.2663	0.9965	0.2663	0.6317	0.4493	1.5622	0.2663	0.8122	0.329	0.2663	0.2663	1.0035	1.3579	1.9961	0.9708	1.8673	1.2746	0.8198
801	valylglycine	Peptide	Dipeptide	40475	LC/MS Pos Early	100003641	2444	175.108	686-43-1	136487		HMDB29127	2.2018	0.9404	1.2943	1.6517	1.9445	0.4505	2.1045	0.4827	0.7237	0.6341	1.2047	0.5839	0.3223	0.6771	0.6672	1.106	0.7556	0.3705	0.9207	0.893	1.0863	1.2965	0.7313	0.8324	0.8888	0.3223	1.3771	0.5	0.3223	0.4978	1.4984	0.9164	1.7535	1.0596	2.1223	1.3158	1.4963
804	valylleucine	Peptide	Dipeptide	39994	LC/MS Pos Early	100003210	3138	231.17	22906-55-4	352039		HMDB29131	2.7972	0.9873	1.3078	2.0943	1.8139	0.4347	1.9042	0.6474	0.7737	0.6485	1.3674	0.7253	0.7301	0.7969	0.6547	1.1114	0.5461	0.4581	0.9102	1.0293	1.4192	1.8972	1.0313	1.1699	1.0633	0.5931	1.2985	0.7288	0.5413	0.6425	1.1066	0.8527	1.5948	0.9838	2.0387	0.9911	1.0089
3200	xanthine	Nucleotide	Purine Metabolism, (Hypo)Xanthine/Inosine containing	3147	LC/MS Neg	1004	910	151.026	69-89-6	1188	C00385	HMDB00292	1.1978	0.8342	0.8977	0.9426	1.1497	0.8622	1.2273	0.751	1.0616	1.1208	1.0477	0.8847	0.8094	0.7124	0.7982	1.0439	0.9253	0.8381	0.9858	0.9184	1.0084	1.0924	0.7525	0.854	1.0638	1.1614	1.098	1.0796	1.1646	0.9334	1.122	0.8999	1.0155	0.9916	1.2227	0.78	1.0096
[truncated: 3 more columns]
